# Supplementary material for: PLNFGL: joint estimation of multi-condition gene networks from single-cell RNA-seq data
Source: Bioinformatics. 2026 Jul 3;42(7):btag485. doi: 10.1093/bioinformatics/btag485 (PMC13384064; doi:10.1093/bioinformatics/btag485)
Supplement: btag485_Supplementary_Data [file btag485_supplementary_data.zip]

Archive with 2 entries (2 files):
- Supplementary Table.xlsx
- Supplementary Data.pdf
