# Supplementary material for: PLNFGL: joint estimation of multi-condition gene networks from single-cell RNA-seq data
Source: Bioinformatics. 2026 Jul 3;42(7):btag485. doi: 10.1093/bioinformatics/btag485 (PMC13384064; doi:10.1093/bioinformatics/btag485)
Supplement: btag485_Supplementary_Data [file btag485_supplementary_data.zip › Supplementary Table.xlsx]

## Sheet: Table S1
ID	Description	edgeRatio	Size	pvalue	p.adjust	cell
hsa05010	Alzheimer disease - Homo sapiens (human)	0.135384	1206	1.58816e-252	4.0498e-250	Oligo
hsa05207	Chemical carcinogenesis - receptor activation - Homo sapiens (human)	0.0721823	643	3.08939e-246	3.93897e-244	Oligo
hsa04510	Focal adhesion - Homo sapiens (human)	0.0527616	470	1.84504e-149	1.56829e-147	Oligo
hsa04114	Oocyte meiosis - Homo sapiens (human)	0.0356982	318	5.94976e-145	3.79297e-143	Oligo
hsa05224	Breast cancer - Homo sapiens (human)	0.0305344	272	9.83996e-95	5.01838e-93	Oligo
hsa04814	Motor proteins - Homo sapiens (human)	0.0365963	326	2.59006e-74	1.10078e-72	Oligo
hsa05414	Dilated cardiomyopathy - Homo sapiens (human)	0.0186349	166	6.0697e-70	2.2111e-68	Oligo
hsa04330	Notch signaling pathway - Homo sapiens (human)	0.0110013	98	7.7559e-61	2.47219e-59	Oligo
hsa04971	Gastric acid secretion - Homo sapiens (human)	0.0121239	108	5.52177e-55	1.5645e-53	Oligo
hsa05210	Colorectal cancer - Homo sapiens (human)	0.0129097	115	2.10856e-49	5.37683e-48	Oligo
hsa04540	Gap junction - Homo sapiens (human)	0.0121239	108	3.08243e-42	7.14563e-41	Oligo
hsa04068	FoxO signaling pathway - Homo sapiens (human)	0.0185227	165	3.3905e-42	7.20481e-41	Oligo
hsa03015	mRNA surveillance pathway - Homo sapiens (human)	0.0138078	123	8.26785e-41	1.62177e-39	Oligo
hsa04270	Vascular smooth muscle contraction - Homo sapiens (human)	0.0178491	159	4.16668e-38	7.58931e-37	Oligo
hsa04911	Insulin secretion - Homo sapiens (human)	0.0108891	97	8.99266e-37	1.52875e-35	Oligo
hsa04916	Melanogenesis - Homo sapiens (human)	0.0122362	109	2.42768e-33	3.86912e-32	Oligo
hsa05226	Gastric cancer - Homo sapiens (human)	0.0191962	171	6.01958e-33	9.02937e-32	Oligo
hsa04066	HIF-1 signaling pathway - Homo sapiens (human)	0.0132465	118	2.2452e-32	3.1807e-31	Oligo
hsa04218	Cellular senescence - Homo sapiens (human)	0.0198698	177	3.67208e-31	4.92832e-30	Oligo
hsa04550	Signaling pathways regulating pluripotency of stem cells - Homo sapiens (human)	0.0175123	156	9.55936e-30	1.21882e-28	Oligo
hsa05130	Pathogenic Escherichia coli infection - Homo sapiens (human)	0.0261563	233	1.30778e-27	1.58802e-26	Oligo
hsa04934	Cushing syndrome - Homo sapiens (human)	0.0184104	164	1.10009e-26	1.2751e-25	Oligo
hsa05214	Glioma - Homo sapiens (human)	0.00797036	71	8.87638e-26	9.8412e-25	Oligo
hsa05410	Hypertrophic cardiomyopathy - Homo sapiens (human)	0.0105523	94	1.19773e-25	1.27259e-24	Oligo
hsa04713	Circadian entrainment - Homo sapiens (human)	0.00954198	85	9.81518e-22	1.00115e-20	Oligo
hsa05211	Renal cell carcinoma - Homo sapiens (human)	0.00628648	56	2.73784e-19	2.68518e-18	Oligo
hsa04730	Long-term depression - Homo sapiens (human)	0.00493938	44	1.46078e-16	1.37962e-15	Oligo
hsa05225	Hepatocellular carcinoma - Homo sapiens (human)	0.0175123	156	3.3177e-16	3.02148e-15	Oligo
hsa04925	Aldosterone synthesis and secretion - Homo sapiens (human)	0.00718455	64	4.93414e-11	4.33864e-10	Oligo
hsa05220	Chronic myeloid leukemia - Homo sapiens (human)	0.00527616	47	6.92114e-11	5.88297e-10	Oligo
hsa05222	Small cell lung cancer - Homo sapiens (human)	0.00628648	56	2.00888e-09	1.65247e-08	Oligo
hsa05160	Hepatitis C - Homo sapiens (human)	0.0126852	113	1.47695e-08	1.17694e-07	Oligo
hsa03050	Proteasome - Homo sapiens (human)	0.00224517	20	1.20127e-06	9.28256e-06	Oligo
hsa05203	Viral carcinogenesis - Homo sapiens (human)	0.0180736	161	3.23571e-06	2.42678e-05	Oligo
hsa00640	Propanoate metabolism - Homo sapiens (human)	0.00145936	13	3.55255e-06	2.58829e-05	Oligo
hsa04120	Ubiquitin mediated proteolysis - Homo sapiens (human)	0.00965424	86	1.60956e-05	0.000114011	Oligo
hsa04130	SNARE interactions in vesicular transport - Homo sapiens (human)	0.00112259	10	0.000613961	0.00423135	Oligo
hsa03250	Viral life cycle - HIV-1 - Homo sapiens (human)	0.00303098	27	0.00112396	0.00754238	Oligo
hsa04936	Alcoholic liver disease - Homo sapiens (human)	0.00830714	74	0.00637186	0.0416622	Oligo
hsa04924	Renin secretion - Homo sapiens (human)	0.00246969	22	0.00842055	0.053681	Oligo
hsa05213	Endometrial cancer - Homo sapiens (human)	0.0019084	17	0.0113399	0.0705284	Oligo
hsa04145	Phagosome - Homo sapiens (human)	0.00875617	78	0.0372284	0.226029	Oligo
hsa00071	Fatty acid degradation - Homo sapiens (human)	0.00101033	9	0.0537282	0.318621	Oligo
hsa05231	Choline metabolism in cancer - Homo sapiens (human)	0.00370454	33	0.0905325	0.524677	Oligo
hsa03022	Basal transcription factors - Homo sapiens (human)	0.000898069	8	0.132753	0.752266	Oligo
hsa04721	Synaptic vesicle cycle - Homo sapiens (human)	0.00235743	21	0.14749	0.817606	Oligo
hsa04961	Endocrine and other factor-regulated calcium reabsorption - Homo sapiens (human)	0.00112259	10	0.19877	1	Oligo
hsa03083	Polycomb repressive complex - Homo sapiens (human)	0.00246969	22	0.199169	1	Oligo
hsa00020	Citrate cycle (TCA cycle) - Homo sapiens (human)	0.000449035	4	0.200079	1	Oligo
hsa00410	beta-Alanine metabolism - Homo sapiens (human)	0.000449035	4	0.233097	1	Oligo
hsa04917	Prolactin signaling pathway - Homo sapiens (human)	0.00179614	16	0.247806	1	Oligo
hsa04215	Apoptosis - multiple species - Homo sapiens (human)	0.000449035	4	0.268459	1	Oligo
hsa01040	Biosynthesis of unsaturated fatty acids - Homo sapiens (human)	0.000336776	3	0.284082	1	Oligo
hsa00562	Inositol phosphate metabolism - Homo sapiens (human)	0.00202066	18	0.328374	1	Oligo
hsa04625	C-type lectin receptor signaling pathway - Homo sapiens (human)	0.00348002	31	0.368962	1	Oligo
hsa04115	p53 signaling pathway - Homo sapiens (human)	0.00179614	16	0.397707	1	Oligo
hsa00564	Glycerophospholipid metabolism - Homo sapiens (human)	0.00336776	30	0.399663	1	Oligo
hsa00310	Lysine degradation - Homo sapiens (human)	0.00123485	11	0.457343	1	Oligo
hsa04930	Type II diabetes mellitus - Homo sapiens (human)	0.000673552	6	0.507627	1	Oligo
hsa00520	Amino sugar and nucleotide sugar metabolism - Homo sapiens (human)	0.000449035	4	0.509524	1	Oligo
hsa04919	Thyroid hormone signaling pathway - Homo sapiens (human)	0.00437809	39	0.522321	1	Oligo
hsa03420	Nucleotide excision repair - Homo sapiens (human)	0.00112259	10	0.582204	1	Oligo
hsa04668	TNF signaling pathway - Homo sapiens (human)	0.00404131	36	0.59482	1	Oligo
hsa05219	Bladder cancer - Homo sapiens (human)	0.000449035	4	0.629612	1	Oligo
hsa04722	Neurotrophin signaling pathway - Homo sapiens (human)	0.00404131	36	0.63402	1	Oligo
hsa00561	Glycerolipid metabolism - Homo sapiens (human)	0.00112259	10	0.659495	1	Oligo
hsa05163	Human cytomegalovirus infection - Homo sapiens (human)	0.0147059	131	0.666073	1	Oligo
hsa00250	Alanine, aspartate and glutamate metabolism - Homo sapiens (human)	0.000336776	3	0.683638	1	Oligo
hsa00630	Glyoxylate and dicarboxylate metabolism - Homo sapiens (human)	0.000224517	2	0.704764	1	Oligo
hsa05146	Amoebiasis - Homo sapiens (human)	0.00280647	25	0.726657	1	Oligo
hsa04136	Autophagy - other - Homo sapiens (human)	0.000224517	2	0.73761	1	Oligo
hsa00513	Various types of N-glycan biosynthesis - Homo sapiens (human)	0.000449035	4	0.766944	1	Oligo
hsa04213	Longevity regulating pathway - multiple species - Homo sapiens (human)	0.000898069	8	0.78016	1	Oligo
hsa04931	Insulin resistance - Homo sapiens (human)	0.00303098	27	0.794279	1	Oligo
hsa03320	PPAR signaling pathway - Homo sapiens (human)	0.0013471	12	0.820331	1	Oligo
hsa00380	Tryptophan metabolism - Homo sapiens (human)	0.000336776	3	0.832853	1	Oligo
hsa04216	Ferroptosis - Homo sapiens (human)	0.000336776	3	0.832853	1	Oligo
hsa04371	Apelin signaling pathway - Homo sapiens (human)	0.00505164	45	0.834135	1	Oligo
hsa05230	Central carbon metabolism in cancer - Homo sapiens (human)	0.00112259	10	0.843751	1	Oligo
hsa04623	Cytosolic DNA-sensing pathway - Homo sapiens (human)	0.00157162	14	0.857623	1	Oligo
hsa04966	Collecting duct acid secretion - Homo sapiens (human)	0.000112259	1	0.865122	1	Oligo
hsa04012	ErbB signaling pathway - Homo sapiens (human)	0.00168388	15	0.866839	1	Oligo
hsa05216	Thyroid cancer - Homo sapiens (human)	0.000224517	2	0.866962	1	Oligo
hsa05031	Amphetamine addiction - Homo sapiens (human)	0.00101033	9	0.870282	1	Oligo
hsa04962	Vasopressin-regulated water reabsorption - Homo sapiens (human)	0.000336776	3	0.876082	1	Oligo
hsa05223	Non-small cell lung cancer - Homo sapiens (human)	0.00112259	10	0.886109	1	Oligo
hsa02010	ABC transporters - Homo sapiens (human)	0.000336776	3	0.894307	1	Oligo
hsa00010	Glycolysis / Gluconeogenesis - Homo sapiens (human)	0.000898069	8	0.896618	1	Oligo
hsa04340	Hedgehog signaling pathway - Homo sapiens (human)	0.000561293	5	0.908762	1	Oligo
hsa05134	Legionellosis - Homo sapiens (human)	0.000561293	5	0.908762	1	Oligo
hsa05135	Yersinia infection - Homo sapiens (human)	0.0046026	41	0.914294	1	Oligo
hsa03060	Protein export - Homo sapiens (human)	0.000112259	1	0.914953	1	Oligo
hsa05202	Transcriptional misregulation in cancer - Homo sapiens (human)	0.0103278	92	0.927954	1	Oligo
hsa05218	Melanoma - Homo sapiens (human)	0.00101033	9	0.935157	1	Oligo
hsa00280	Valine, leucine and isoleucine degradation - Homo sapiens (human)	0.000336776	3	0.936848	1	Oligo
hsa00270	Cysteine and methionine metabolism - Homo sapiens (human)	0.000449035	4	0.943795	1	Oligo
hsa00480	Glutathione metabolism - Homo sapiens (human)	0.000561293	5	0.947	1	Oligo
hsa03020	RNA polymerase - Homo sapiens (human)	0.000112259	1	0.948873	1	Oligo
hsa04710	Circadian rhythm - Homo sapiens (human)	0.000112259	1	0.948873	1	Oligo
hsa04975	Fat digestion and absorption - Homo sapiens (human)	0.000224517	2	0.951619	1	Oligo
hsa05205	Proteoglycans in cancer - Homo sapiens (human)	0.0104401	93	0.951731	1	Oligo
hsa00600	Sphingolipid metabolism - Homo sapiens (human)	0.000449035	4	0.953549	1	Oligo
hsa03018	RNA degradation - Homo sapiens (human)	0.00112259	10	0.954441	1	Oligo
hsa05215	Prostate cancer - Homo sapiens (human)	0.00235743	21	0.956687	1	Oligo
hsa05170	Human immunodeficiency virus 1 infection - Homo sapiens (human)	0.0114504	102	0.96219	1	Oligo
hsa00512	Mucin type O-glycan biosynthesis - Homo sapiens (human)	0.000112259	1	0.964536	1	Oligo
hsa04979	Cholesterol metabolism - Homo sapiens (human)	0.000336776	3	0.970887	1	Oligo
hsa05212	Pancreatic cancer - Homo sapiens (human)	0.00101033	9	0.971078	1	Oligo
hsa00760	Nicotinate and nicotinamide metabolism - Homo sapiens (human)	0.000112259	1	0.975917	1	Oligo
hsa04960	Aldosterone-regulated sodium reabsorption - Homo sapiens (human)	0.000112259	1	0.975917	1	Oligo
hsa04630	JAK-STAT signaling pathway - Homo sapiens (human)	0.006511	58	0.977561	1	Oligo
hsa04918	Thyroid hormone synthesis - Homo sapiens (human)	0.000898069	8	0.978547	1	Oligo
hsa04070	Phosphatidylinositol signaling system - Homo sapiens (human)	0.00179614	16	0.979263	1	Oligo
hsa05221	Acute myeloid leukemia - Homo sapiens (human)	0.000673552	6	0.980453	1	Oligo
hsa03460	Fanconi anemia pathway - Homo sapiens (human)	0.000336776	3	0.980959	1	Oligo
hsa05168	Herpes simplex virus 1 infection - Homo sapiens (human)	0.00752133	67	0.982062	1	Oligo
hsa04922	Glucagon signaling pathway - Homo sapiens (human)	0.00213291	19	0.98721	1	Oligo
hsa04260	Cardiac muscle contraction - Homo sapiens (human)	0.00123485	11	0.988025	1	Oligo
hsa05100	Bacterial invasion of epithelial cells - Homo sapiens (human)	0.000898069	8	0.989405	1	Oligo
hsa05110	Vibrio cholerae infection - Homo sapiens (human)	0.000224517	2	0.990975	1	Oligo
hsa04612	Antigen processing and presentation - Homo sapiens (human)	0.00101033	9	0.991015	1	Oligo
hsa04714	Thermogenesis - Homo sapiens (human)	0.0132465	118	0.99177	1	Oligo
hsa03410	Base excision repair - Homo sapiens (human)	0.000112259	1	0.99336	1	Oligo
hsa04926	Relaxin signaling pathway - Homo sapiens (human)	0.0032555	29	0.994276	1	Oligo
hsa04022	cGMP-PKG signaling pathway - Homo sapiens (human)	0.00583745	52	0.99513	1	Oligo
hsa04217	Necroptosis - Homo sapiens (human)	0.00594971	53	0.995974	1	Oligo
hsa04932	Non-alcoholic fatty liver disease - Homo sapiens (human)	0.00505164	45	0.99608	1	Oligo
hsa00620	Pyruvate metabolism - Homo sapiens (human)	0.000112259	1	0.996754	1	Oligo
hsa04146	Peroxisome - Homo sapiens (human)	0.000898069	8	0.997155	1	Oligo
hsa00190	Oxidative phosphorylation - Homo sapiens (human)	0.00359228	32	0.997385	1	Oligo
hsa04520	Adherens junction - Homo sapiens (human)	0.00123485	11	0.997584	1	Oligo
hsa04658	Th1 and Th2 cell differentiation - Homo sapiens (human)	0.00123485	11	0.997584	1	Oligo
hsa00514	Other types of O-glycan biosynthesis - Homo sapiens (human)	0.000112259	1	0.998039	1	Oligo
hsa04664	Fc epsilon RI signaling pathway - Homo sapiens (human)	0.000449035	4	0.998359	1	Oligo
hsa00330	Arginine and proline metabolism - Homo sapiens (human)	0.000112259	1	0.998488	1	Oligo
hsa05132	Salmonella infection - Homo sapiens (human)	0.0141446	126	0.998638	1	Oligo
hsa05120	Epithelial cell signaling in Helicobacter pylori infection - Homo sapiens (human)	0.000449035	4	0.99908	1	Oligo
hsa04370	VEGF signaling pathway - Homo sapiens (human)	0.000224517	2	0.999125	1	Oligo
hsa04071	Sphingolipid signaling pathway - Homo sapiens (human)	0.00258195	23	0.999159	1	Oligo
hsa05032	Morphine addiction - Homo sapiens (human)	0.000898069	8	0.999757	1	Oligo
hsa04666	Fc gamma R-mediated phagosome formation - Homo sapiens (human)	0.00112259	10	0.999804	1	Oligo
hsa04927	Cortisol synthesis and secretion - Homo sapiens (human)	0.000224517	2	0.999804	1	Oligo
hsa04512	ECM-receptor interaction - Homo sapiens (human)	0.000785811	7	0.999852	1	Oligo
hsa04727	GABAergic synapse - Homo sapiens (human)	0.000785811	7	0.999852	1	Oligo
hsa04622	RIG-I-like receptor signaling pathway - Homo sapiens (human)	0.000336776	3	0.999861	1	Oligo
hsa00240	Pyrimidine metabolism - Homo sapiens (human)	0.000112259	1	0.999885	1	Oligo
hsa04923	Regulation of lipolysis in adipocytes - Homo sapiens (human)	0.000112259	1	0.999885	1	Oligo
hsa04720	Long-term potentiation - Homo sapiens (human)	0.000224517	2	0.999897	1	Oligo
hsa05133	Pertussis - Homo sapiens (human)	0.000449035	4	0.9999	1	Oligo
hsa04978	Mineral absorption - Homo sapiens (human)	0.000112259	1	0.999939	1	Oligo
hsa04920	Adipocytokine signaling pathway - Homo sapiens (human)	0.000224517	2	0.999962	1	Oligo
hsa05416	Viral myocarditis - Homo sapiens (human)	0.000224517	2	0.999962	1	Oligo
hsa05140	Leishmaniasis - Homo sapiens (human)	0.000336776	3	0.999983	1	Oligo
hsa04929	GnRH secretion - Homo sapiens (human)	0.000112259	1	0.999984	1	Oligo
hsa04141	Protein processing in endoplasmic reticulum - Homo sapiens (human)	0.0051639	46	0.99999	1	Oligo
hsa05235	PD-L1 expression and PD-1 checkpoint pathway in cancer - Homo sapiens (human)	0.000561293	5	0.999994	1	Oligo
hsa04064	NF-kappa B signaling pathway - Homo sapiens (human)	0.00101033	9	0.999996	1	Oligo
hsa04137	Mitophagy - animal - Homo sapiens (human)	0.00101033	9	0.999996	1	Oligo
hsa00983	Drug metabolism - other enzymes - Homo sapiens (human)	0.000336776	3	0.999996	1	Oligo
hsa05167	Kaposi sarcoma-associated herpesvirus infection - Homo sapiens (human)	0.00673552	60	0.999996	1	Oligo
hsa04660	T cell receptor signaling pathway - Homo sapiens (human)	0.00168388	15	0.999997	1	Oligo
hsa04620	Toll-like receptor signaling pathway - Homo sapiens (human)	0.00112259	10	0.999997	1	Oligo
hsa04912	GnRH signaling pathway - Homo sapiens (human)	0.000561293	5	0.999998	1	Oligo
hsa04921	Oxytocin signaling pathway - Homo sapiens (human)	0.0032555	29	0.999999	1	Oligo
hsa04662	B cell receptor signaling pathway - Homo sapiens (human)	0.000449035	4	0.999999	1	Oligo
hsa04380	Osteoclast differentiation - Homo sapiens (human)	0.00246969	22	1	1	Oligo
hsa05145	Toxoplasmosis - Homo sapiens (human)	0.00101033	9	1	1	Oligo
hsa04657	IL-17 signaling pathway - Homo sapiens (human)	0.000449035	4	1	1	Oligo
hsa04750	Inflammatory mediator regulation of TRP channels - Homo sapiens (human)	0.000561293	5	1	1	Oligo
hsa03082	ATP-dependent chromatin remodeling - Homo sapiens (human)	0.00112259	10	1	1	Oligo
hsa04611	Platelet activation - Homo sapiens (human)	0.00145936	13	1	1	Oligo
hsa04910	Insulin signaling pathway - Homo sapiens (human)	0.00202066	18	1	1	Oligo
hsa04659	Th17 cell differentiation - Homo sapiens (human)	0.000785811	7	1	1	Oligo
hsa04010	MAPK signaling pathway - Homo sapiens (human)	0.0178491	159	1	1	Oligo
hsa04928	Parathyroid hormone synthesis, secretion and action - Homo sapiens (human)	0.000898069	8	1	1	Oligo
hsa04933	AGE-RAGE signaling pathway in diabetic complications - Homo sapiens (human)	0.000449035	4	1	1	Oligo
hsa05412	Arrhythmogenic right ventricular cardiomyopathy - Homo sapiens (human)	0.000112259	1	1	1	Oligo
hsa04970	Salivary secretion - Homo sapiens (human)	0.000224517	2	1	1	Oligo
hsa04725	Cholinergic synapse - Homo sapiens (human)	0.000785811	7	1	1	Oligo
hsa04976	Bile secretion - Homo sapiens (human)	0.000112259	1	1	1	Oligo
hsa04972	Pancreatic secretion - Homo sapiens (human)	0.000336776	3	1	1	Oligo
hsa04726	Serotonergic synapse - Homo sapiens (human)	0.000673552	6	1	1	Oligo
hsa03013	Nucleocytoplasmic transport - Homo sapiens (human)	0.000449035	4	1	1	Oligo
hsa04350	TGF-beta signaling pathway - Homo sapiens (human)	0.000449035	4	1	1	Oligo
hsa05418	Fluid shear stress and atherosclerosis - Homo sapiens (human)	0.00157162	14	1	1	Oligo
hsa04723	Retrograde endocannabinoid signaling - Homo sapiens (human)	0.0019084	17	1	1	Oligo
hsa05142	Chagas disease - Homo sapiens (human)	0.000224517	2	1	1	Oligo
hsa05164	Influenza A - Homo sapiens (human)	0.00314324	28	1	1	Oligo
hsa04935	Growth hormone synthesis, secretion and action - Homo sapiens (human)	0.000673552	6	1	1	Oligo
hsa05017	Spinocerebellar ataxia - Homo sapiens (human)	0.00145936	13	1	1	Oligo
hsa04724	Glutamatergic synapse - Homo sapiens (human)	0.000449035	4	1	1	Oligo
hsa04621	NOD-like receptor signaling pathway - Homo sapiens (human)	0.00392905	35	1	1	Oligo
hsa04152	AMPK signaling pathway - Homo sapiens (human)	0.000561293	5	1	1	Oligo
hsa04974	Protein digestion and absorption - Homo sapiens (human)	0.000112259	1	1	1	Oligo
hsa04914	Progesterone-mediated oocyte maturation - Homo sapiens (human)	0.000224517	2	1	1	Oligo
hsa04670	Leukocyte transendothelial migration - Homo sapiens (human)	0.000336776	3	1	1	Oligo
hsa04150	mTOR signaling pathway - Homo sapiens (human)	0.0019084	17	1	1	Oligo
hsa05161	Hepatitis B - Homo sapiens (human)	0.00213291	19	1	1	Oligo
hsa05162	Measles - Homo sapiens (human)	0.000898069	8	1	1	Oligo
hsa04650	Natural killer cell mediated cytotoxicity - Homo sapiens (human)	0.000785811	7	1	1	Oligo
hsa04728	Dopaminergic synapse - Homo sapiens (human)	0.000785811	7	1	1	Oligo
hsa04390	Hippo signaling pathway - Homo sapiens (human)	0.00168388	15	1	1	Oligo
hsa04514	Cell adhesion molecule (CAM) interaction - Homo sapiens (human)	0.00168388	15	1	1	Oligo
hsa00230	Purine metabolism - Homo sapiens (human)	0.000336776	3	1	1	Oligo
hsa04140	Autophagy - animal - Homo sapiens (human)	0.0019084	17	1	1	Oligo
hsa00565	Ether lipid metabolism - Homo sapiens (human)	0	0	1	1	Oligo
hsa00510	N-Glycan biosynthesis - Homo sapiens (human)	0	0	1	1	Oligo
hsa03040	Spliceosome - Homo sapiens (human)	0.00168388	15	1	1	Oligo
hsa03010	Ribosome - Homo sapiens (human)	0.00112259	10	1	1	Oligo
hsa03008	Ribosome biogenesis in eukaryotes - Homo sapiens (human)	0.000449035	4	1	1	Oligo
hsa04014	Ras signaling pathway - Homo sapiens (human)	0.00370454	33	1	1	Oligo
hsa04015	Rap1 signaling pathway - Homo sapiens (human)	0.00336776	30	1	1	Oligo
hsa04310	Wnt signaling pathway - Homo sapiens (human)	0.000785811	7	1	1	Oligo
hsa04020	Calcium signaling pathway - Homo sapiens (human)	0.0013471	12	1	1	Oligo
hsa04072	Phospholipase D signaling pathway - Homo sapiens (human)	0.000336776	3	1	1	Oligo
hsa04024	cAMP signaling pathway - Homo sapiens (human)	0.00101033	9	1	1	Oligo
hsa04151	PI3K-Akt signaling pathway - Homo sapiens (human)	0.0216659	193	1	1	Oligo
hsa04080	Neuroactive ligand-receptor interaction - Homo sapiens (human)	0.0019084	17	1	1	Oligo
hsa04060	Cytokine-cytokine receptor interaction - Homo sapiens (human)	0	0	1	1	Oligo
hsa04144	Endocytosis - Homo sapiens (human)	0.00550067	49	1	1	Oligo
hsa04142	Lysosome biogenesis - Homo sapiens (human)	0.000673552	6	1	1	Oligo
hsa04110	Cell cycle - Homo sapiens (human)	0.000673552	6	1	1	Oligo
hsa04210	Apoptosis - Homo sapiens (human)	0.000336776	3	1	1	Oligo
hsa04530	Tight junction - Homo sapiens (human)	0.000561293	5	1	1	Oligo
hsa04810	Regulation of actin cytoskeleton - Homo sapiens (human)	0.00157162	14	1	1	Oligo
hsa04613	Neutrophil extracellular trap formation - Homo sapiens (human)	0.00258195	23	1	1	Oligo
hsa04062	Chemokine signaling pathway - Homo sapiens (human)	0.000336776	3	1	1	Oligo
hsa04913	Ovarian steroidogenesis - Homo sapiens (human)	0	0	1	1	Oligo
hsa04915	Estrogen signaling pathway - Homo sapiens (human)	0.000561293	5	1	1	Oligo
hsa04261	Adrenergic signaling in cardiomyocytes - Homo sapiens (human)	0.00112259	10	1	1	Oligo
hsa04973	Carbohydrate digestion and absorption - Homo sapiens (human)	0	0	1	1	Oligo
hsa04740	Olfactory transduction - Homo sapiens (human)	0.000224517	2	1	1	Oligo
hsa04360	Axon guidance - Homo sapiens (human)	0.00112259	10	1	1	Oligo
hsa04211	Longevity regulating pathway - Homo sapiens (human)	0	0	1	1	Oligo
hsa05200	Pathways in cancer - Homo sapiens (human)	0.00617423	55	1	1	Oligo
hsa05206	MicroRNAs in cancer - Homo sapiens (human)	0.0013471	12	1	1	Oligo
hsa05208	Chemical carcinogenesis - reactive oxygen species - Homo sapiens (human)	0.00213291	19	1	1	Oligo
hsa05217	Basal cell carcinoma - Homo sapiens (human)	0	0	1	1	Oligo
hsa05166	Human T-cell leukemia virus 1 infection - Homo sapiens (human)	0.00381679	34	1	1	Oligo
hsa05171	Coronavirus disease - Homo sapiens (human)	0.00684778	61	1	1	Oligo
hsa05169	Epstein-Barr virus infection - Homo sapiens (human)	0.0013471	12	1	1	Oligo
hsa05165	Human papillomavirus infection - Homo sapiens (human)	0.00202066	18	1	1	Oligo
hsa05131	Shigellosis - Homo sapiens (human)	0.000898069	8	1	1	Oligo
hsa05152	Tuberculosis - Homo sapiens (human)	0.000898069	8	1	1	Oligo
hsa05323	Rheumatoid arthritis - Homo sapiens (human)	0	0	1	1	Oligo
hsa05321	Inflammatory bowel disease - Homo sapiens (human)	0	0	1	1	Oligo
hsa05012	Parkinson disease - Homo sapiens (human)	0.00179614	16	1	1	Oligo
hsa05014	Amyotrophic lateral sclerosis - Homo sapiens (human)	0.00583745	52	1	1	Oligo
hsa05016	Huntington disease - Homo sapiens (human)	0.00157162	14	1	1	Oligo
hsa05020	Prion disease - Homo sapiens (human)	0.0084194	75	1	1	Oligo
hsa05022	Pathways of neurodegeneration - multiple diseases - Homo sapiens (human)	0.00303098	27	1	1	Oligo
hsa05030	Cocaine addiction - Homo sapiens (human)	0	0	1	1	Oligo
hsa05034	Alcoholism - Homo sapiens (human)	0.000561293	5	1	1	Oligo
hsa05417	Lipid and atherosclerosis - Homo sapiens (human)	0.00291872	26	1	1	Oligo
hsa05415	Diabetic cardiomyopathy - Homo sapiens (human)	0.00381679	34	1	1	Oligo
hsa04510	Focal adhesion - Homo sapiens (human)	0.0640935	543	2.00801e-210	5.12043e-208	Astro
hsa05010	Alzheimer disease - Homo sapiens (human)	0.12559	1064	1.14889e-197	1.46483e-195	Astro
hsa05207	Chemical carcinogenesis - receptor activation - Homo sapiens (human)	0.0585458	496	6.80688e-153	5.78585e-151	Astro
hsa03015	mRNA surveillance pathway - Homo sapiens (human)	0.0236072	200	9.86218e-105	6.28714e-103	Astro
hsa04814	Motor proteins - Homo sapiens (human)	0.0423749	359	1.20622e-98	6.15175e-97	Astro
hsa05211	Renal cell carcinoma - Homo sapiens (human)	0.0127479	108	4.79281e-64	2.03694e-62	Astro
hsa04114	Oocyte meiosis - Homo sapiens (human)	0.0232531	197	5.3174e-60	1.93705e-58	Astro
hsa04330	Notch signaling pathway - Homo sapiens (human)	0.0102691	87	8.8528e-52	2.82183e-50	Astro
hsa05414	Dilated cardiomyopathy - Homo sapiens (human)	0.0158168	134	7.7383e-49	2.19252e-47	Astro
hsa05226	Gastric cancer - Homo sapiens (human)	0.022899	194	1.4868e-47	3.79135e-46	Astro
hsa03250	Viral life cycle - HIV-1 - Homo sapiens (human)	0.0107413	91	3.50338e-45	8.12148e-44	Astro
hsa04540	Gap junction - Homo sapiens (human)	0.0127479	108	3.51725e-44	7.47415e-43	Astro
hsa05224	Breast cancer - Homo sapiens (human)	0.0212465	180	1.5579e-41	3.05587e-40	Astro
hsa05210	Colorectal cancer - Homo sapiens (human)	0.0108593	92	4.17054e-34	7.59635e-33	Astro
hsa04068	FoxO signaling pathway - Homo sapiens (human)	0.0155807	132	4.66732e-27	7.93444e-26	Astro
hsa00640	Propanoate metabolism - Homo sapiens (human)	0.00389518	33	4.74221e-26	7.5579e-25	Astro
hsa04270	Vascular smooth muscle contraction - Homo sapiens (human)	0.0154627	131	5.40137e-26	8.10205e-25	Astro
hsa04218	Cellular senescence - Homo sapiens (human)	0.0179415	152	9.61132e-23	1.3616e-21	Astro
hsa05130	Pathogenic Escherichia coli infection - Homo sapiens (human)	0.0246695	209	5.26122e-22	7.06111e-21	Astro
hsa04924	Renin secretion - Homo sapiens (human)	0.00661001	56	8.07967e-21	1.03016e-19	Astro
hsa04730	Long-term depression - Homo sapiens (human)	0.00566572	48	2.93791e-20	3.56746e-19	Astro
hsa05214	Glioma - Homo sapiens (human)	0.00672805	57	1.01831e-17	1.18032e-16	Astro
hsa04916	Melanogenesis - Homo sapiens (human)	0.00908876	77	8.9702e-17	9.94523e-16	Astro
hsa04971	Gastric acid secretion - Homo sapiens (human)	0.00649197	55	1.66602e-16	1.77014e-15	Astro
hsa05410	Hypertrophic cardiomyopathy - Homo sapiens (human)	0.00861662	73	1.05931e-15	1.08049e-14	Astro
hsa04066	HIF-1 signaling pathway - Homo sapiens (human)	0.00967894	82	3.52444e-15	3.45666e-14	Astro
hsa04918	Thyroid hormone synthesis - Homo sapiens (human)	0.00590179	50	4.89671e-14	4.62467e-13	Astro
hsa03050	Proteasome - Homo sapiens (human)	0.003305	28	1.88922e-12	1.72054e-11	Astro
hsa04713	Circadian entrainment - Homo sapiens (human)	0.00743626	63	7.70086e-12	6.77145e-11	Astro
hsa05225	Hepatocellular carcinoma - Homo sapiens (human)	0.0154627	131	2.41927e-10	2.05638e-09	Astro
hsa04934	Cushing syndrome - Homo sapiens (human)	0.0134561	114	2.69306e-10	2.21526e-09	Astro
hsa05220	Chronic myeloid leukemia - Homo sapiens (human)	0.00519358	44	4.41745e-10	3.52015e-09	Astro
hsa04925	Aldosterone synthesis and secretion - Homo sapiens (human)	0.00696412	59	8.4815e-10	6.55388e-09	Astro
hsa00010	Glycolysis / Gluconeogenesis - Homo sapiens (human)	0.00424929	36	2.14615e-09	1.60961e-08	Astro
hsa04911	Insulin secretion - Homo sapiens (human)	0.00519358	44	2.44313e-07	1.77999e-06	Astro
hsa04550	Signaling pathways regulating pluripotency of stem cells - Homo sapiens (human)	0.0107413	91	4.3713e-07	3.09634e-06	Astro
hsa03320	PPAR signaling pathway - Homo sapiens (human)	0.00413126	35	2.51833e-06	1.73561e-05	Astro
hsa03083	Polycomb repressive complex - Homo sapiens (human)	0.00436733	37	1.89007e-05	0.000126608	Astro
hsa04919	Thyroid hormone signaling pathway - Homo sapiens (human)	0.00767233	65	1.93635e-05	0.000126608	Astro
hsa05222	Small cell lung cancer - Homo sapiens (human)	0.0046034	39	0.000415761	0.00265048	Astro
hsa05032	Morphine addiction - Homo sapiens (human)	0.00424929	36	0.00124795	0.00776166	Astro
hsa05213	Endometrial cancer - Homo sapiens (human)	0.00212465	18	0.00328404	0.0199388	Astro
hsa04727	GABAergic synapse - Homo sapiens (human)	0.00389518	33	0.00363716	0.0215692	Astro
hsa04145	Phagosome - Homo sapiens (human)	0.00967894	82	0.00379906	0.0220173	Astro
hsa05216	Thyroid cancer - Homo sapiens (human)	0.00106232	9	0.00737463	0.0417896	Astro
hsa04917	Prolactin signaling pathway - Homo sapiens (human)	0.00259679	22	0.00911459	0.0505265	Astro
hsa00513	Various types of N-glycan biosynthesis - Homo sapiens (human)	0.00129839	11	0.0130233	0.0706583	Astro
hsa05231	Choline metabolism in cancer - Homo sapiens (human)	0.00413126	35	0.0245914	0.130642	Astro
hsa04120	Ubiquitin mediated proteolysis - Homo sapiens (human)	0.0075543	64	0.0345896	0.180007	Astro
hsa04721	Synaptic vesicle cycle - Homo sapiens (human)	0.00271483	23	0.0432732	0.220693	Astro
hsa04931	Insulin resistance - Homo sapiens (human)	0.0046034	39	0.0546297	0.273149	Astro
hsa04658	Th1 and Th2 cell differentiation - Homo sapiens (human)	0.003305	28	0.100576	0.49321	Astro
hsa04217	Necroptosis - Homo sapiens (human)	0.00956091	81	0.117047	0.563153	Astro
hsa05160	Hepatitis C - Homo sapiens (human)	0.00814448	69	0.159112	0.751364	Astro
hsa05203	Viral carcinogenesis - Homo sapiens (human)	0.0135741	115	0.17702	0.82073	Astro
hsa04371	Apelin signaling pathway - Homo sapiens (human)	0.00649197	55	0.208301	0.948514	Astro
hsa04215	Apoptosis - multiple species - Homo sapiens (human)	0.000472144	4	0.240687	1	Astro
hsa04130	SNARE interactions in vesicular transport - Homo sapiens (human)	0.000472144	4	0.275607	1	Astro
hsa04936	Alcoholic liver disease - Homo sapiens (human)	0.00637394	54	0.395369	1	Astro
hsa00410	beta-Alanine metabolism - Homo sapiens (human)	0.000354108	3	0.41409	1	Astro
hsa00071	Fatty acid degradation - Homo sapiens (human)	0.000590179	5	0.47558	1	Astro
hsa00562	Inositol phosphate metabolism - Homo sapiens (human)	0.00177054	15	0.544433	1	Astro
hsa03018	RNA degradation - Homo sapiens (human)	0.00177054	15	0.544433	1	Astro
hsa05170	Human immunodeficiency virus 1 infection - Homo sapiens (human)	0.0133381	113	0.57138	1	Astro
hsa04260	Cardiac muscle contraction - Homo sapiens (human)	0.00212465	18	0.60519	1	Astro
hsa04975	Fat digestion and absorption - Homo sapiens (human)	0.000472144	4	0.664968	1	Astro
hsa03060	Protein export - Homo sapiens (human)	0.000236072	2	0.678481	1	Astro
hsa04710	Circadian rhythm - Homo sapiens (human)	0.000236072	2	0.773119	1	Astro
hsa04340	Hedgehog signaling pathway - Homo sapiens (human)	0.000708215	6	0.784698	1	Astro
hsa04668	TNF signaling pathway - Homo sapiens (human)	0.00365911	31	0.788497	1	Astro
hsa04930	Type II diabetes mellitus - Homo sapiens (human)	0.000472144	4	0.791494	1	Astro
hsa05212	Pancreatic cancer - Homo sapiens (human)	0.00141643	12	0.796032	1	Astro
hsa04722	Neurotrophin signaling pathway - Homo sapiens (human)	0.00365911	31	0.815836	1	Astro
hsa01040	Biosynthesis of unsaturated fatty acids - Homo sapiens (human)	0.000118036	1	0.829495	1	Astro
hsa04213	Longevity regulating pathway - multiple species - Homo sapiens (human)	0.000826251	7	0.836287	1	Astro
hsa00250	Alanine, aspartate and glutamate metabolism - Homo sapiens (human)	0.000236072	2	0.847869	1	Astro
hsa04962	Vasopressin-regulated water reabsorption - Homo sapiens (human)	0.000354108	3	0.85391	1	Astro
hsa00520	Amino sugar and nucleotide sugar metabolism - Homo sapiens (human)	0.000236072	2	0.868348	1	Astro
hsa04625	C-type lectin receptor signaling pathway - Homo sapiens (human)	0.00259679	22	0.875285	1	Astro
hsa05230	Central carbon metabolism in cancer - Homo sapiens (human)	0.00106232	9	0.875409	1	Astro
hsa00020	Citrate cycle (TCA cycle) - Homo sapiens (human)	0.000118036	1	0.888351	1	Astro
hsa04380	Osteoclast differentiation - Homo sapiens (human)	0.00495751	42	0.897173	1	Astro
hsa05031	Amphetamine addiction - Homo sapiens (human)	0.000944287	8	0.901766	1	Astro
hsa04932	Non-alcoholic fatty liver disease - Homo sapiens (human)	0.00613787	52	0.904131	1	Astro
hsa04666	Fc gamma R-mediated phagosome formation - Homo sapiens (human)	0.00212465	18	0.91034	1	Astro
hsa04961	Endocrine and other factor-regulated calcium reabsorption - Homo sapiens (human)	0.000472144	4	0.914958	1	Astro
hsa05146	Amoebiasis - Homo sapiens (human)	0.00236072	20	0.916392	1	Astro
hsa05219	Bladder cancer - Homo sapiens (human)	0.000236072	2	0.917528	1	Astro
hsa00310	Lysine degradation - Homo sapiens (human)	0.000708215	6	0.926286	1	Astro
hsa05205	Proteoglycans in cancer - Homo sapiens (human)	0.0106232	90	0.927944	1	Astro
hsa04611	Platelet activation - Homo sapiens (human)	0.00365911	31	0.931184	1	Astro
hsa05134	Legionellosis - Homo sapiens (human)	0.000472144	4	0.950051	1	Astro
hsa05223	Non-small cell lung cancer - Homo sapiens (human)	0.000944287	8	0.952125	1	Astro
hsa05110	Vibrio cholerae infection - Homo sapiens (human)	0.000354108	3	0.954412	1	Astro
hsa05202	Transcriptional misregulation in cancer - Homo sapiens (human)	0.00991501	84	0.96382	1	Astro
hsa00190	Oxidative phosphorylation - Homo sapiens (human)	0.00424929	36	0.964827	1	Astro
hsa04612	Antigen processing and presentation - Homo sapiens (human)	0.00118036	10	0.969837	1	Astro
hsa00760	Nicotinate and nicotinamide metabolism - Homo sapiens (human)	0.000118036	1	0.971085	1	Astro
hsa00280	Valine, leucine and isoleucine degradation - Homo sapiens (human)	0.000236072	2	0.977264	1	Astro
hsa05215	Prostate cancer - Homo sapiens (human)	0.00212465	18	0.982237	1	Astro
hsa04620	Toll-like receptor signaling pathway - Homo sapiens (human)	0.00224268	19	0.984853	1	Astro
hsa04115	p53 signaling pathway - Homo sapiens (human)	0.000826251	7	0.985558	1	Astro
hsa00380	Tryptophan metabolism - Homo sapiens (human)	0.000118036	1	0.986963	1	Astro
hsa04216	Ferroptosis - Homo sapiens (human)	0.000118036	1	0.986963	1	Astro
hsa04630	JAK-STAT signaling pathway - Homo sapiens (human)	0.0062559	53	0.987494	1	Astro
hsa04390	Hippo signaling pathway - Homo sapiens (human)	0.00519358	44	0.992278	1	Astro
hsa05163	Human cytomegalovirus infection - Homo sapiens (human)	0.0121577	103	0.99232	1	Astro
hsa04022	cGMP-PKG signaling pathway - Homo sapiens (human)	0.00590179	50	0.99284	1	Astro
hsa03013	Nucleocytoplasmic transport - Homo sapiens (human)	0.00200661	17	0.993978	1	Astro
hsa04512	ECM-receptor interaction - Homo sapiens (human)	0.00118036	10	0.994137	1	Astro
hsa04010	MAPK signaling pathway - Homo sapiens (human)	0.0223088	189	0.994774	1	Astro
hsa00564	Glycerophospholipid metabolism - Homo sapiens (human)	0.00177054	15	0.995346	1	Astro
hsa00620	Pyruvate metabolism - Homo sapiens (human)	0.000118036	1	0.995701	1	Astro
hsa04973	Carbohydrate digestion and absorption - Homo sapiens (human)	0.000118036	1	0.996608	1	Astro
hsa00514	Other types of O-glycan biosynthesis - Homo sapiens (human)	0.000118036	1	0.997337	1	Astro
hsa04070	Phosphatidylinositol signaling system - Homo sapiens (human)	0.00141643	12	0.997392	1	Astro
hsa04146	Peroxisome - Homo sapiens (human)	0.000826251	7	0.99813	1	Astro
hsa04923	Regulation of lipolysis in adipocytes - Homo sapiens (human)	0.000236072	2	0.99827	1	Astro
hsa00565	Ether lipid metabolism - Homo sapiens (human)	0.000118036	1	0.998384	1	Astro
hsa04660	T cell receptor signaling pathway - Homo sapiens (human)	0.00247875	21	0.998472	1	Astro
hsa04723	Retrograde endocannabinoid signaling - Homo sapiens (human)	0.00413126	35	0.998712	1	Astro
hsa04913	Ovarian steroidogenesis - Homo sapiens (human)	0.000118036	1	0.99875	1	Astro
hsa04979	Cholesterol metabolism - Homo sapiens (human)	0.000118036	1	0.99875	1	Astro
hsa04978	Mineral absorption - Homo sapiens (human)	0.000236072	2	0.998991	1	Astro
hsa05218	Melanoma - Homo sapiens (human)	0.000472144	4	0.999134	1	Astro
hsa05221	Acute myeloid leukemia - Homo sapiens (human)	0.000354108	3	0.999191	1	Astro
hsa03460	Fanconi anemia pathway - Homo sapiens (human)	0.000118036	1	0.999264	1	Astro
hsa00600	Sphingolipid metabolism - Homo sapiens (human)	0.000118036	1	0.99944	1	Astro
hsa00561	Glycerolipid metabolism - Homo sapiens (human)	0.000236072	2	0.999679	1	Astro
hsa00510	N-Glycan biosynthesis - Homo sapiens (human)	0.000118036	1	0.99968	1	Astro
hsa04071	Sphingolipid signaling pathway - Homo sapiens (human)	0.00236072	20	0.999706	1	Astro
hsa05100	Bacterial invasion of epithelial cells - Homo sapiens (human)	0.000472144	4	0.999811	1	Astro
hsa00240	Pyrimidine metabolism - Homo sapiens (human)	0.000118036	1	0.999821	1	Astro
hsa00480	Glutathione metabolism - Homo sapiens (human)	0.000118036	1	0.999821	1	Astro
hsa04720	Long-term potentiation - Homo sapiens (human)	0.000236072	2	0.999825	1	Astro
hsa04714	Thermogenesis - Homo sapiens (human)	0.0116856	99	0.99983	1	Astro
hsa05168	Herpes simplex virus 1 infection - Homo sapiens (human)	0.00601983	51	0.999867	1	Astro
hsa04520	Adherens junction - Homo sapiens (human)	0.000826251	7	0.999918	1	Astro
hsa05145	Toxoplasmosis - Homo sapiens (human)	0.00153447	13	0.999927	1	Astro
hsa04922	Glucagon signaling pathway - Homo sapiens (human)	0.00129839	11	0.999942	1	Astro
hsa03420	Nucleotide excision repair - Homo sapiens (human)	0.000118036	1	0.999947	1	Astro
hsa05133	Pertussis - Homo sapiens (human)	0.000354108	3	0.999965	1	Astro
hsa05140	Leishmaniasis - Homo sapiens (human)	0.000354108	3	0.999965	1	Astro
hsa04929	GnRH secretion - Homo sapiens (human)	0.000118036	1	0.999972	1	Astro
hsa04927	Cortisol synthesis and secretion - Homo sapiens (human)	0.000118036	1	0.999972	1	Astro
hsa05135	Yersinia infection - Homo sapiens (human)	0.00271483	23	0.999973	1	Astro
hsa04974	Protein digestion and absorption - Homo sapiens (human)	0.00106232	9	0.999973	1	Astro
hsa04012	ErbB signaling pathway - Homo sapiens (human)	0.000472144	4	0.999988	1	Astro
hsa04920	Adipocytokine signaling pathway - Homo sapiens (human)	0.000118036	1	0.999995	1	Astro
hsa05416	Viral myocarditis - Homo sapiens (human)	0.000118036	1	0.999995	1	Astro
hsa05120	Epithelial cell signaling in Helicobacter pylori infection - Homo sapiens (human)	0.000118036	1	0.999996	1	Astro
hsa04926	Relaxin signaling pathway - Homo sapiens (human)	0.00200661	17	0.999997	1	Astro
hsa04141	Protein processing in endoplasmic reticulum - Homo sapiens (human)	0.00483947	41	0.999997	1	Astro
hsa04622	RIG-I-like receptor signaling pathway - Homo sapiens (human)	0.000118036	1	0.999997	1	Astro
hsa04750	Inflammatory mediator regulation of TRP channels - Homo sapiens (human)	0.000708215	6	0.999998	1	Astro
hsa00983	Drug metabolism - other enzymes - Homo sapiens (human)	0.000236072	2	0.999999	1	Astro
hsa05161	Hepatitis B - Homo sapiens (human)	0.00377715	32	0.999999	1	Astro
hsa04912	GnRH signaling pathway - Homo sapiens (human)	0.000472144	4	0.999999	1	Astro
hsa04976	Bile secretion - Homo sapiens (human)	0.000354108	3	1	1	Astro
hsa04261	Adrenergic signaling in cardiomyocytes - Homo sapiens (human)	0.00306893	26	1	1	Astro
hsa04910	Insulin signaling pathway - Homo sapiens (human)	0.00212465	18	1	1	Astro
hsa05171	Coronavirus disease - Homo sapiens (human)	0.0103872	88	1	1	Astro
hsa04137	Mitophagy - animal - Homo sapiens (human)	0.000708215	6	1	1	Astro
hsa04921	Oxytocin signaling pathway - Homo sapiens (human)	0.0029509	25	1	1	Astro
hsa05142	Chagas disease - Homo sapiens (human)	0.000590179	5	1	1	Astro
hsa04210	Apoptosis - Homo sapiens (human)	0.00177054	15	1	1	Astro
hsa04970	Salivary secretion - Homo sapiens (human)	0.000236072	2	1	1	Astro
hsa04724	Glutamatergic synapse - Homo sapiens (human)	0.000826251	7	1	1	Astro
hsa04659	Th17 cell differentiation - Homo sapiens (human)	0.000590179	5	1	1	Astro
hsa05418	Fluid shear stress and atherosclerosis - Homo sapiens (human)	0.00188857	16	1	1	Astro
hsa04064	NF-kappa B signaling pathway - Homo sapiens (human)	0.000472144	4	1	1	Astro
hsa04933	AGE-RAGE signaling pathway in diabetic complications - Homo sapiens (human)	0.000354108	3	1	1	Astro
hsa04914	Progesterone-mediated oocyte maturation - Homo sapiens (human)	0.000590179	5	1	1	Astro
hsa04211	Longevity regulating pathway - Homo sapiens (human)	0.000118036	1	1	1	Astro
hsa05235	PD-L1 expression and PD-1 checkpoint pathway in cancer - Homo sapiens (human)	0.000118036	1	1	1	Astro
hsa04935	Growth hormone synthesis, secretion and action - Homo sapiens (human)	0.000944287	8	1	1	Astro
hsa04662	B cell receptor signaling pathway - Homo sapiens (human)	0.000118036	1	1	1	Astro
hsa03082	ATP-dependent chromatin remodeling - Homo sapiens (human)	0.000708215	6	1	1	Astro
hsa04350	TGF-beta signaling pathway - Homo sapiens (human)	0.000472144	4	1	1	Astro
hsa04657	IL-17 signaling pathway - Homo sapiens (human)	0.000118036	1	1	1	Astro
hsa04972	Pancreatic secretion - Homo sapiens (human)	0.000236072	2	1	1	Astro
hsa04725	Cholinergic synapse - Homo sapiens (human)	0.000472144	4	1	1	Astro
hsa05167	Kaposi sarcoma-associated herpesvirus infection - Homo sapiens (human)	0.0046034	39	1	1	Astro
hsa04151	PI3K-Akt signaling pathway - Homo sapiens (human)	0.0256138	217	1	1	Astro
hsa04928	Parathyroid hormone synthesis, secretion and action - Homo sapiens (human)	0.000354108	3	1	1	Astro
hsa00230	Purine metabolism - Homo sapiens (human)	0.000708215	6	1	1	Astro
hsa05152	Tuberculosis - Homo sapiens (human)	0.003305	28	1	1	Astro
hsa04726	Serotonergic synapse - Homo sapiens (human)	0.000236072	2	1	1	Astro
hsa05162	Measles - Homo sapiens (human)	0.000826251	7	1	1	Astro
hsa04670	Leukocyte transendothelial migration - Homo sapiens (human)	0.000236072	2	1	1	Astro
hsa04613	Neutrophil extracellular trap formation - Homo sapiens (human)	0.00389518	33	1	1	Astro
hsa04152	AMPK signaling pathway - Homo sapiens (human)	0.000236072	2	1	1	Astro
hsa04015	Rap1 signaling pathway - Homo sapiens (human)	0.00483947	41	1	1	Astro
hsa04072	Phospholipase D signaling pathway - Homo sapiens (human)	0.000944287	8	1	1	Astro
hsa04150	mTOR signaling pathway - Homo sapiens (human)	0.00129839	11	1	1	Astro
hsa00630	Glyoxylate and dicarboxylate metabolism - Homo sapiens (human)	0	0	1	1	Astro
hsa00270	Cysteine and methionine metabolism - Homo sapiens (human)	0	0	1	1	Astro
hsa00330	Arginine and proline metabolism - Homo sapiens (human)	0	0	1	1	Astro
hsa00512	Mucin type O-glycan biosynthesis - Homo sapiens (human)	0	0	1	1	Astro
hsa03020	RNA polymerase - Homo sapiens (human)	0	0	1	1	Astro
hsa03022	Basal transcription factors - Homo sapiens (human)	0	0	1	1	Astro
hsa03040	Spliceosome - Homo sapiens (human)	0.00188857	16	1	1	Astro
hsa03010	Ribosome - Homo sapiens (human)	0.0029509	25	1	1	Astro
hsa03008	Ribosome biogenesis in eukaryotes - Homo sapiens (human)	0.00129839	11	1	1	Astro
hsa03410	Base excision repair - Homo sapiens (human)	0	0	1	1	Astro
hsa02010	ABC transporters - Homo sapiens (human)	0	0	1	1	Astro
hsa04014	Ras signaling pathway - Homo sapiens (human)	0.00283286	24	1	1	Astro
hsa04310	Wnt signaling pathway - Homo sapiens (human)	0.000708215	6	1	1	Astro
hsa04370	VEGF signaling pathway - Homo sapiens (human)	0	0	1	1	Astro
hsa04020	Calcium signaling pathway - Homo sapiens (human)	0.00129839	11	1	1	Astro
hsa04024	cAMP signaling pathway - Homo sapiens (human)	0.00153447	13	1	1	Astro
hsa04080	Neuroactive ligand-receptor interaction - Homo sapiens (human)	0.00224268	19	1	1	Astro
hsa04060	Cytokine-cytokine receptor interaction - Homo sapiens (human)	0.000118036	1	1	1	Astro
hsa04514	Cell adhesion molecule (CAM) interaction - Homo sapiens (human)	0.00106232	9	1	1	Astro
hsa04144	Endocytosis - Homo sapiens (human)	0.00779037	66	1	1	Astro
hsa04142	Lysosome biogenesis - Homo sapiens (human)	0.000944287	8	1	1	Astro
hsa04140	Autophagy - animal - Homo sapiens (human)	0.000826251	7	1	1	Astro
hsa04136	Autophagy - other - Homo sapiens (human)	0	0	1	1	Astro
hsa04110	Cell cycle - Homo sapiens (human)	0.00106232	9	1	1	Astro
hsa04530	Tight junction - Homo sapiens (human)	0.000826251	7	1	1	Astro
hsa04810	Regulation of actin cytoskeleton - Homo sapiens (human)	0.000826251	7	1	1	Astro
hsa04621	NOD-like receptor signaling pathway - Homo sapiens (human)	0.00224268	19	1	1	Astro
hsa04623	Cytosolic DNA-sensing pathway - Homo sapiens (human)	0	0	1	1	Astro
hsa04650	Natural killer cell mediated cytotoxicity - Homo sapiens (human)	0.000236072	2	1	1	Astro
hsa04664	Fc epsilon RI signaling pathway - Homo sapiens (human)	0	0	1	1	Astro
hsa04062	Chemokine signaling pathway - Homo sapiens (human)	0.00177054	15	1	1	Astro
hsa04915	Estrogen signaling pathway - Homo sapiens (human)	0.000354108	3	1	1	Astro
hsa04960	Aldosterone-regulated sodium reabsorption - Homo sapiens (human)	0	0	1	1	Astro
hsa04966	Collecting duct acid secretion - Homo sapiens (human)	0	0	1	1	Astro
hsa04728	Dopaminergic synapse - Homo sapiens (human)	0.000236072	2	1	1	Astro
hsa04740	Olfactory transduction - Homo sapiens (human)	0.000118036	1	1	1	Astro
hsa04360	Axon guidance - Homo sapiens (human)	0.00129839	11	1	1	Astro
hsa05200	Pathways in cancer - Homo sapiens (human)	0.00613787	52	1	1	Astro
hsa05206	MicroRNAs in cancer - Homo sapiens (human)	0.00188857	16	1	1	Astro
hsa05208	Chemical carcinogenesis - reactive oxygen species - Homo sapiens (human)	0.00177054	15	1	1	Astro
hsa05217	Basal cell carcinoma - Homo sapiens (human)	0	0	1	1	Astro
hsa05166	Human T-cell leukemia virus 1 infection - Homo sapiens (human)	0.00507554	43	1	1	Astro
hsa05164	Influenza A - Homo sapiens (human)	0.00141643	12	1	1	Astro
hsa05169	Epstein-Barr virus infection - Homo sapiens (human)	0.000944287	8	1	1	Astro
hsa05165	Human papillomavirus infection - Homo sapiens (human)	0.00448536	38	1	1	Astro
hsa05132	Salmonella infection - Homo sapiens (human)	0.00731822	62	1	1	Astro
hsa05131	Shigellosis - Homo sapiens (human)	0.00118036	10	1	1	Astro
hsa05323	Rheumatoid arthritis - Homo sapiens (human)	0	0	1	1	Astro
hsa05321	Inflammatory bowel disease - Homo sapiens (human)	0	0	1	1	Astro
hsa05012	Parkinson disease - Homo sapiens (human)	0.00259679	22	1	1	Astro
hsa05014	Amyotrophic lateral sclerosis - Homo sapiens (human)	0.00826251	70	1	1	Astro
hsa05016	Huntington disease - Homo sapiens (human)	0.00141643	12	1	1	Astro
hsa05017	Spinocerebellar ataxia - Homo sapiens (human)	0.000354108	3	1	1	Astro
hsa05020	Prion disease - Homo sapiens (human)	0.00542965	46	1	1	Astro
hsa05022	Pathways of neurodegeneration - multiple diseases - Homo sapiens (human)	0.00578376	49	1	1	Astro
hsa05030	Cocaine addiction - Homo sapiens (human)	0	0	1	1	Astro
hsa05034	Alcoholism - Homo sapiens (human)	0	0	1	1	Astro
hsa05417	Lipid and atherosclerosis - Homo sapiens (human)	0.00271483	23	1	1	Astro
hsa05412	Arrhythmogenic right ventricular cardiomyopathy - Homo sapiens (human)	0	0	1	1	Astro
hsa05415	Diabetic cardiomyopathy - Homo sapiens (human)	0.00306893	26	1	1	Astro
hsa05010	Alzheimer disease - Homo sapiens (human)	0.161861	1235	0	0	Neuron
hsa04510	Focal adhesion - Homo sapiens (human)	0.0688073	525	2.78629e-217	3.55252e-215	Neuron
hsa05207	Chemical carcinogenesis - receptor activation - Homo sapiens (human)	0.0636959	486	3.49761e-164	2.97297e-162	Neuron
hsa03015	mRNA surveillance pathway - Homo sapiens (human)	0.0296199	226	2.52386e-138	1.60896e-136	Neuron
hsa04814	Motor proteins - Homo sapiens (human)	0.0465269	355	9.7261e-109	4.96031e-107	Neuron
hsa04114	Oocyte meiosis - Homo sapiens (human)	0.0249017	190	2.38881e-62	1.01524e-60	Neuron
hsa05414	Dilated cardiomyopathy - Homo sapiens (human)	0.0178244	136	2.44626e-55	8.91139e-54	Neuron
hsa05211	Renal cell carcinoma - Homo sapiens (human)	0.0112713	86	3.87809e-47	1.23614e-45	Neuron
hsa05226	Gastric cancer - Homo sapiens (human)	0.023329	178	8.27255e-45	2.34389e-43	Neuron
hsa03250	Viral life cycle - HIV-1 - Homo sapiens (human)	0.0112713	86	2.45411e-44	6.25797e-43	Neuron
hsa04068	FoxO signaling pathway - Homo sapiens (human)	0.0195282	149	8.67425e-41	2.01085e-39	Neuron
hsa04540	Gap junction - Homo sapiens (human)	0.012713	97	9.917e-40	2.10736e-38	Neuron
hsa04330	Notch signaling pathway - Homo sapiens (human)	0.00878113	67	4.01706e-36	7.87962e-35	Neuron
hsa05210	Colorectal cancer - Homo sapiens (human)	0.0117955	90	4.93017e-36	8.97996e-35	Neuron
hsa04971	Gastric acid secretion - Homo sapiens (human)	0.0103539	79	6.40919e-36	1.08956e-34	Neuron
hsa04270	Vascular smooth muscle contraction - Homo sapiens (human)	0.0183486	140	5.93933e-35	9.46581e-34	Neuron
hsa05130	Pathogenic Escherichia coli infection - Homo sapiens (human)	0.0283093	216	4.79944e-30	7.19916e-29	Neuron
hsa04730	Long-term depression - Homo sapiens (human)	0.0068152	52	2.46111e-25	3.48657e-24	Neuron
hsa04924	Renin secretion - Homo sapiens (human)	0.00773263	59	3.89813e-25	5.23169e-24	Neuron
hsa04218	Cellular senescence - Homo sapiens (human)	0.0188729	144	1.35205e-23	1.72387e-22	Neuron
hsa05224	Breast cancer - Homo sapiens (human)	0.0171691	131	1.82406e-22	2.21493e-21	Neuron
hsa04713	Circadian entrainment - Homo sapiens (human)	0.00904325	69	8.70237e-17	1.00868e-15	Neuron
hsa03083	Polycomb repressive complex - Homo sapiens (human)	0.00747051	57	2.3665e-16	2.62373e-15	Neuron
hsa04911	Insulin secretion - Homo sapiens (human)	0.00773263	59	3.60884e-16	3.83439e-15	Neuron
hsa04934	Cushing syndrome - Homo sapiens (human)	0.0161206	123	3.87255e-16	3.95e-15	Neuron
hsa04916	Melanogenesis - Homo sapiens (human)	0.00930537	71	4.34483e-16	4.26128e-15	Neuron
hsa05225	Hepatocellular carcinoma - Homo sapiens (human)	0.0182176	139	6.70613e-16	6.33357e-15	Neuron
hsa04721	Synaptic vesicle cycle - Homo sapiens (human)	0.00694626	53	8.90941e-16	8.11393e-15	Neuron
hsa04918	Thyroid hormone synthesis - Homo sapiens (human)	0.00642202	49	3.9764e-15	3.49649e-14	Neuron
hsa04550	Signaling pathways regulating pluripotency of stem cells - Homo sapiens (human)	0.0141547	108	7.65645e-15	6.50798e-14	Neuron
hsa03050	Proteasome - Homo sapiens (human)	0.00353866	27	1.00453e-12	8.26305e-12	Neuron
hsa04925	Aldosterone synthesis and secretion - Homo sapiens (human)	0.00799476	61	2.07896e-12	1.65667e-11	Neuron
hsa04066	HIF-1 signaling pathway - Homo sapiens (human)	0.00878113	67	6.59175e-11	5.09363e-10	Neuron
hsa05410	Hypertrophic cardiomyopathy - Homo sapiens (human)	0.00694626	53	1.23598e-08	9.26985e-08	Neuron
hsa04145	Phagosome - Homo sapiens (human)	0.0129751	99	2.15107e-08	1.5672e-07	Neuron
hsa04727	GABAergic synapse - Homo sapiens (human)	0.00563565	43	2.39228e-07	1.69453e-06	Neuron
hsa05214	Glioma - Homo sapiens (human)	0.00445609	34	6.90381e-07	4.75803e-06	Neuron
hsa05222	Small cell lung cancer - Homo sapiens (human)	0.00484928	37	0.000221804	0.00148842	Neuron
hsa00010	Glycolysis / Gluconeogenesis - Homo sapiens (human)	0.00301442	23	0.000285496	0.0018667	Neuron
hsa03320	PPAR signaling pathway - Homo sapiens (human)	0.0034076	26	0.000835068	0.00532356	Neuron
hsa04919	Thyroid hormone signaling pathway - Homo sapiens (human)	0.00694626	53	0.00101075	0.00628638	Neuron
hsa05032	Morphine addiction - Homo sapiens (human)	0.00432503	33	0.00146845	0.00891557	Neuron
hsa04930	Type II diabetes mellitus - Homo sapiens (human)	0.00157274	12	0.00451822	0.0267941	Neuron
hsa05146	Amoebiasis - Homo sapiens (human)	0.00458716	35	0.0179219	0.103866	Neuron
hsa00640	Propanoate metabolism - Homo sapiens (human)	0.00078637	6	0.0268001	0.151867	Neuron
hsa05220	Chronic myeloid leukemia - Homo sapiens (human)	0.00275229	21	0.0292312	0.162042	Neuron
hsa04931	Insulin resistance - Homo sapiens (human)	0.00471822	36	0.0475588	0.258032	Neuron
hsa05160	Hepatitis C - Homo sapiens (human)	0.00838794	64	0.118172	0.62779	Neuron
hsa04380	Osteoclast differentiation - Homo sapiens (human)	0.00694626	53	0.142408	0.741101	Neuron
hsa04260	Cardiac muscle contraction - Homo sapiens (human)	0.00275229	21	0.189396	0.965921	Neuron
hsa05213	Endometrial cancer - Homo sapiens (human)	0.00131062	10	0.251965	1	Neuron
hsa03022	Basal transcription factors - Homo sapiens (human)	0.000655308	5	0.426339	1	Neuron
hsa04917	Prolactin signaling pathway - Homo sapiens (human)	0.00157274	12	0.450614	1	Neuron
hsa04611	Platelet activation - Homo sapiens (human)	0.00471822	36	0.499099	1	Neuron
hsa04390	Hippo signaling pathway - Homo sapiens (human)	0.00720839	55	0.541838	1	Neuron
hsa05216	Thyroid cancer - Homo sapiens (human)	0.000393185	3	0.580728	1	Neuron
hsa04936	Alcoholic liver disease - Homo sapiens (human)	0.00589777	45	0.613678	1	Neuron
hsa04213	Longevity regulating pathway - multiple species - Homo sapiens (human)	0.00104849	8	0.622783	1	Neuron
hsa04217	Necroptosis - Homo sapiens (human)	0.00799476	61	0.641297	1	Neuron
hsa04215	Apoptosis - multiple species - Homo sapiens (human)	0.000262123	2	0.657083	1	Neuron
hsa05230	Central carbon metabolism in cancer - Homo sapiens (human)	0.00131062	10	0.686672	1	Neuron
hsa04130	SNARE interactions in vesicular transport - Homo sapiens (human)	0.000262123	2	0.690179	1	Neuron
hsa05231	Choline metabolism in cancer - Homo sapiens (human)	0.00262123	20	0.6919	1	Neuron
hsa04340	Hedgehog signaling pathway - Homo sapiens (human)	0.00078637	6	0.696355	1	Neuron
hsa05203	Viral carcinogenesis - Homo sapiens (human)	0.0117955	90	0.699522	1	Neuron
hsa05212	Pancreatic cancer - Homo sapiens (human)	0.00144168	11	0.769686	1	Neuron
hsa01040	Biosynthesis of unsaturated fatty acids - Homo sapiens (human)	0.000131062	1	0.79664	1	Neuron
hsa03018	RNA degradation - Homo sapiens (human)	0.00144168	11	0.79673	1	Neuron
hsa04612	Antigen processing and presentation - Homo sapiens (human)	0.00157274	12	0.818382	1	Neuron
hsa00520	Amino sugar and nucleotide sugar metabolism - Homo sapiens (human)	0.000262123	2	0.82722	1	Neuron
hsa05110	Vibrio cholerae infection - Homo sapiens (human)	0.000524246	4	0.827996	1	Neuron
hsa04658	Th1 and Th2 cell differentiation - Homo sapiens (human)	0.00196592	15	0.869075	1	Neuron
hsa00630	Glyoxylate and dicarboxylate metabolism - Homo sapiens (human)	0.000131062	1	0.878782	1	Neuron
hsa03060	Protein export - Homo sapiens (human)	0.000131062	1	0.878782	1	Neuron
hsa04216	Ferroptosis - Homo sapiens (human)	0.000262123	2	0.901219	1	Neuron
hsa05223	Non-small cell lung cancer - Homo sapiens (human)	0.00104849	8	0.906586	1	Neuron
hsa00071	Fatty acid degradation - Homo sapiens (human)	0.000262123	2	0.915193	1	Neuron
hsa04975	Fat digestion and absorption - Homo sapiens (human)	0.000262123	2	0.915193	1	Neuron
hsa04722	Neurotrophin signaling pathway - Homo sapiens (human)	0.00327654	25	0.921235	1	Neuron
hsa04710	Circadian rhythm - Homo sapiens (human)	0.000131062	1	0.921596	1	Neuron
hsa05163	Human cytomegalovirus infection - Homo sapiens (human)	0.0132372	101	0.930978	1	Neuron
hsa00513	Various types of N-glycan biosynthesis - Homo sapiens (human)	0.000262123	2	0.938436	1	Neuron
hsa00512	Mucin type O-glycan biosynthesis - Homo sapiens (human)	0.000131062	1	0.942678	1	Neuron
hsa05031	Amphetamine addiction - Homo sapiens (human)	0.00078637	6	0.953497	1	Neuron
hsa04630	JAK-STAT signaling pathway - Homo sapiens (human)	0.00668414	51	0.953711	1	Neuron
hsa04922	Glucagon signaling pathway - Homo sapiens (human)	0.00235911	18	0.953883	1	Neuron
hsa05205	Proteoglycans in cancer - Homo sapiens (human)	0.0102228	78	0.957815	1	Neuron
hsa04927	Cortisol synthesis and secretion - Homo sapiens (human)	0.000655308	5	0.957975	1	Neuron
hsa04960	Aldosterone-regulated sodium reabsorption - Homo sapiens (human)	0.000131062	1	0.958846	1	Neuron
hsa04973	Carbohydrate digestion and absorption - Homo sapiens (human)	0.000262123	2	0.963342	1	Neuron
hsa04666	Fc gamma R-mediated phagosome formation - Homo sapiens (human)	0.00183486	14	0.965941	1	Neuron
hsa00514	Other types of O-glycan biosynthesis - Homo sapiens (human)	0.000262123	2	0.96947	1	Neuron
hsa05219	Bladder cancer - Homo sapiens (human)	0.000131062	1	0.975803	1	Neuron
hsa00562	Inositol phosphate metabolism - Homo sapiens (human)	0.000917431	7	0.982072	1	Neuron
hsa04979	Cholesterol metabolism - Homo sapiens (human)	0.000262123	2	0.982889	1	Neuron
hsa04668	TNF signaling pathway - Homo sapiens (human)	0.00275229	21	0.982944	1	Neuron
hsa03410	Base excision repair - Homo sapiens (human)	0.000131062	1	0.986344	1	Neuron
hsa04962	Vasopressin-regulated water reabsorption - Homo sapiens (human)	0.000131062	1	0.986344	1	Neuron
hsa02010	ABC transporters - Homo sapiens (human)	0.000131062	1	0.988816	1	Neuron
hsa04978	Mineral absorption - Homo sapiens (human)	0.000393185	3	0.989148	1	Neuron
hsa04371	Apelin signaling pathway - Homo sapiens (human)	0.00393185	30	0.989759	1	Neuron
hsa04720	Long-term potentiation - Homo sapiens (human)	0.000524246	4	0.989888	1	Neuron
hsa00310	Lysine degradation - Homo sapiens (human)	0.000393185	3	0.993034	1	Neuron
hsa04664	Fc epsilon RI signaling pathway - Homo sapiens (human)	0.000524246	4	0.993575	1	Neuron
hsa00280	Valine, leucine and isoleucine degradation - Homo sapiens (human)	0.000131062	1	0.994023	1	Neuron
hsa04115	p53 signaling pathway - Homo sapiens (human)	0.000655308	5	0.994982	1	Neuron
hsa05030	Cocaine addiction - Homo sapiens (human)	0.000131062	1	0.995194	1	Neuron
hsa04071	Sphingolipid signaling pathway - Homo sapiens (human)	0.00275229	21	0.995997	1	Neuron
hsa04923	Regulation of lipolysis in adipocytes - Homo sapiens (human)	0.000262123	2	0.996279	1	Neuron
hsa04512	ECM-receptor interaction - Homo sapiens (human)	0.00104849	8	0.996639	1	Neuron
hsa04370	VEGF signaling pathway - Homo sapiens (human)	0.000262123	2	0.997067	1	Neuron
hsa04012	ErbB signaling pathway - Homo sapiens (human)	0.000917431	7	0.997272	1	Neuron
hsa05218	Melanoma - Homo sapiens (human)	0.000524246	4	0.99757	1	Neuron
hsa05100	Bacterial invasion of epithelial cells - Homo sapiens (human)	0.000655308	5	0.997623	1	Neuron
hsa05221	Acute myeloid leukemia - Homo sapiens (human)	0.000393185	3	0.997901	1	Neuron
hsa04151	PI3K-Akt signaling pathway - Homo sapiens (human)	0.0326343	249	0.998007	1	Neuron
hsa04961	Endocrine and other factor-regulated calcium reabsorption - Homo sapiens (human)	0.000131062	1	0.998079	1	Neuron
hsa00600	Sphingolipid metabolism - Homo sapiens (human)	0.000131062	1	0.998818	1	Neuron
hsa05134	Legionellosis - Homo sapiens (human)	0.000131062	1	0.99908	1	Neuron
hsa05140	Leishmaniasis - Homo sapiens (human)	0.000524246	4	0.999362	1	Neuron
hsa00240	Pyrimidine metabolism - Homo sapiens (human)	0.000131062	1	0.999577	1	Neuron
hsa04211	Longevity regulating pathway - Homo sapiens (human)	0.00078637	6	0.999716	1	Neuron
hsa03013	Nucleocytoplasmic transport - Homo sapiens (human)	0.00144168	11	0.999729	1	Neuron
hsa04625	C-type lectin receptor signaling pathway - Homo sapiens (human)	0.00131062	10	0.999744	1	Neuron
hsa04920	Adipocytokine signaling pathway - Homo sapiens (human)	0.000262123	2	0.999793	1	Neuron
hsa05202	Transcriptional misregulation in cancer - Homo sapiens (human)	0.0078637	60	0.999795	1	Neuron
hsa05145	Toxoplasmosis - Homo sapiens (human)	0.00157274	12	0.999799	1	Neuron
hsa04750	Inflammatory mediator regulation of TRP channels - Homo sapiens (human)	0.00104849	8	0.999805	1	Neuron
hsa03420	Nucleotide excision repair - Homo sapiens (human)	0.000131062	1	0.999859	1	Neuron
hsa05133	Pertussis - Homo sapiens (human)	0.000393185	3	0.999871	1	Neuron
hsa04261	Adrenergic signaling in cardiomyocytes - Homo sapiens (human)	0.00380079	29	0.999903	1	Neuron
hsa04120	Ubiquitin mediated proteolysis - Homo sapiens (human)	0.00301442	23	0.999911	1	Neuron
hsa04070	Phosphatidylinositol signaling system - Homo sapiens (human)	0.000917431	7	0.999919	1	Neuron
hsa00561	Glycerolipid metabolism - Homo sapiens (human)	0.000131062	1	0.999921	1	Neuron
hsa04723	Retrograde endocannabinoid signaling - Homo sapiens (human)	0.0034076	26	0.99993	1	Neuron
hsa05321	Inflammatory bowel disease - Homo sapiens (human)	0.000131062	1	0.999941	1	Neuron
hsa04022	cGMP-PKG signaling pathway - Homo sapiens (human)	0.00445609	34	0.999964	1	Neuron
hsa05161	Hepatitis B - Homo sapiens (human)	0.00419397	32	0.999971	1	Neuron
hsa04146	Peroxisome - Homo sapiens (human)	0.000393185	3	0.999974	1	Neuron
hsa05120	Epithelial cell signaling in Helicobacter pylori infection - Homo sapiens (human)	0.000131062	1	0.999987	1	Neuron
hsa04210	Apoptosis - Homo sapiens (human)	0.00235911	18	0.999991	1	Neuron
hsa04926	Relaxin signaling pathway - Homo sapiens (human)	0.00196592	15	0.999993	1	Neuron
hsa04912	GnRH signaling pathway - Homo sapiens (human)	0.000524246	4	0.999995	1	Neuron
hsa00983	Drug metabolism - other enzymes - Homo sapiens (human)	0.000262123	2	0.999995	1	Neuron
hsa04932	Non-alcoholic fatty liver disease - Homo sapiens (human)	0.0034076	26	0.999997	1	Neuron
hsa04623	Cytosolic DNA-sensing pathway - Homo sapiens (human)	0.000262123	2	0.999997	1	Neuron
hsa04725	Cholinergic synapse - Homo sapiens (human)	0.00117955	9	0.999998	1	Neuron
hsa00564	Glycerophospholipid metabolism - Homo sapiens (human)	0.00078637	6	0.999998	1	Neuron
hsa05170	Human immunodeficiency virus 1 infection - Homo sapiens (human)	0.00799476	61	0.999998	1	Neuron
hsa00190	Oxidative phosphorylation - Homo sapiens (human)	0.00222805	17	0.999998	1	Neuron
hsa04910	Insulin signaling pathway - Homo sapiens (human)	0.00222805	17	0.999998	1	Neuron
hsa05135	Yersinia infection - Homo sapiens (human)	0.00222805	17	0.999998	1	Neuron
hsa04620	Toll-like receptor signaling pathway - Homo sapiens (human)	0.000917431	7	0.999998	1	Neuron
hsa05215	Prostate cancer - Homo sapiens (human)	0.00078637	6	0.999999	1	Neuron
hsa04520	Adherens junction - Homo sapiens (human)	0.000393185	3	0.999999	1	Neuron
hsa04974	Protein digestion and absorption - Homo sapiens (human)	0.000655308	5	0.999999	1	Neuron
hsa04137	Mitophagy - animal - Homo sapiens (human)	0.000655308	5	1	1	Neuron
hsa04976	Bile secretion - Homo sapiens (human)	0.000262123	2	1	1	Neuron
hsa04350	TGF-beta signaling pathway - Homo sapiens (human)	0.00078637	6	1	1	Neuron
hsa04010	MAPK signaling pathway - Homo sapiens (human)	0.0178244	136	1	1	Neuron
hsa04662	B cell receptor signaling pathway - Homo sapiens (human)	0.000262123	2	1	1	Neuron
hsa04970	Salivary secretion - Homo sapiens (human)	0.000262123	2	1	1	Neuron
hsa05168	Herpes simplex virus 1 infection - Homo sapiens (human)	0.00419397	32	1	1	Neuron
hsa04724	Glutamatergic synapse - Homo sapiens (human)	0.00078637	6	1	1	Neuron
hsa05142	Chagas disease - Homo sapiens (human)	0.000393185	3	1	1	Neuron
hsa04141	Protein processing in endoplasmic reticulum - Homo sapiens (human)	0.00353866	27	1	1	Neuron
hsa04657	IL-17 signaling pathway - Homo sapiens (human)	0.000131062	1	1	1	Neuron
hsa05152	Tuberculosis - Homo sapiens (human)	0.00393185	30	1	1	Neuron
hsa04152	AMPK signaling pathway - Homo sapiens (human)	0.00078637	6	1	1	Neuron
hsa04914	Progesterone-mediated oocyte maturation - Homo sapiens (human)	0.000393185	3	1	1	Neuron
hsa04928	Parathyroid hormone synthesis, secretion and action - Homo sapiens (human)	0.000524246	4	1	1	Neuron
hsa04726	Serotonergic synapse - Homo sapiens (human)	0.000524246	4	1	1	Neuron
hsa04660	T cell receptor signaling pathway - Homo sapiens (human)	0.000655308	5	1	1	Neuron
hsa04935	Growth hormone synthesis, secretion and action - Homo sapiens (human)	0.000655308	5	1	1	Neuron
hsa04613	Neutrophil extracellular trap formation - Homo sapiens (human)	0.00458716	35	1	1	Neuron
hsa04933	AGE-RAGE signaling pathway in diabetic complications - Homo sapiens (human)	0.000131062	1	1	1	Neuron
hsa04972	Pancreatic secretion - Homo sapiens (human)	0.000131062	1	1	1	Neuron
hsa04015	Rap1 signaling pathway - Homo sapiens (human)	0.00576671	44	1	1	Neuron
hsa04714	Thermogenesis - Homo sapiens (human)	0.0078637	60	1	1	Neuron
hsa05132	Salmonella infection - Homo sapiens (human)	0.00917431	70	1	1	Neuron
hsa05167	Kaposi sarcoma-associated herpesvirus infection - Homo sapiens (human)	0.00432503	33	1	1	Neuron
hsa04659	Th17 cell differentiation - Homo sapiens (human)	0.000131062	1	1	1	Neuron
hsa05171	Coronavirus disease - Homo sapiens (human)	0.00773263	59	1	1	Neuron
hsa03082	ATP-dependent chromatin remodeling - Homo sapiens (human)	0.000262123	2	1	1	Neuron
hsa04921	Oxytocin signaling pathway - Homo sapiens (human)	0.00144168	11	1	1	Neuron
hsa04514	Cell adhesion molecule (CAM) interaction - Homo sapiens (human)	0.0017038	13	1	1	Neuron
hsa04072	Phospholipase D signaling pathway - Homo sapiens (human)	0.00117955	9	1	1	Neuron
hsa04915	Estrogen signaling pathway - Homo sapiens (human)	0.00078637	6	1	1	Neuron
hsa04670	Leukocyte transendothelial migration - Homo sapiens (human)	0.000131062	1	1	1	Neuron
hsa05162	Measles - Homo sapiens (human)	0.000524246	4	1	1	Neuron
hsa04110	Cell cycle - Homo sapiens (human)	0.00131062	10	1	1	Neuron
hsa04650	Natural killer cell mediated cytotoxicity - Homo sapiens (human)	0.000393185	3	1	1	Neuron
hsa04144	Endocytosis - Homo sapiens (human)	0.00747051	57	1	1	Neuron
hsa04728	Dopaminergic synapse - Homo sapiens (human)	0.000262123	2	1	1	Neuron
hsa05166	Human T-cell leukemia virus 1 infection - Homo sapiens (human)	0.0051114	39	1	1	Neuron
hsa00230	Purine metabolism - Homo sapiens (human)	0.000131062	1	1	1	Neuron
hsa00020	Citrate cycle (TCA cycle) - Homo sapiens (human)	0	0	1	1	Neuron
hsa00620	Pyruvate metabolism - Homo sapiens (human)	0	0	1	1	Neuron
hsa00565	Ether lipid metabolism - Homo sapiens (human)	0	0	1	1	Neuron
hsa00250	Alanine, aspartate and glutamate metabolism - Homo sapiens (human)	0	0	1	1	Neuron
hsa00270	Cysteine and methionine metabolism - Homo sapiens (human)	0	0	1	1	Neuron
hsa00330	Arginine and proline metabolism - Homo sapiens (human)	0	0	1	1	Neuron
hsa00380	Tryptophan metabolism - Homo sapiens (human)	0	0	1	1	Neuron
hsa00410	beta-Alanine metabolism - Homo sapiens (human)	0	0	1	1	Neuron
hsa00480	Glutathione metabolism - Homo sapiens (human)	0	0	1	1	Neuron
hsa00510	N-Glycan biosynthesis - Homo sapiens (human)	0	0	1	1	Neuron
hsa00760	Nicotinate and nicotinamide metabolism - Homo sapiens (human)	0	0	1	1	Neuron
hsa03020	RNA polymerase - Homo sapiens (human)	0	0	1	1	Neuron
hsa03040	Spliceosome - Homo sapiens (human)	0.00209699	16	1	1	Neuron
hsa03010	Ribosome - Homo sapiens (human)	0.00262123	20	1	1	Neuron
hsa03008	Ribosome biogenesis in eukaryotes - Homo sapiens (human)	0	0	1	1	Neuron
hsa03460	Fanconi anemia pathway - Homo sapiens (human)	0	0	1	1	Neuron
hsa04014	Ras signaling pathway - Homo sapiens (human)	0.00366972	28	1	1	Neuron
hsa04310	Wnt signaling pathway - Homo sapiens (human)	0	0	1	1	Neuron
hsa04064	NF-kappa B signaling pathway - Homo sapiens (human)	0	0	1	1	Neuron
hsa04020	Calcium signaling pathway - Homo sapiens (human)	0.00144168	11	1	1	Neuron
hsa04024	cAMP signaling pathway - Homo sapiens (human)	0.0017038	13	1	1	Neuron
hsa04150	mTOR signaling pathway - Homo sapiens (human)	0.000393185	3	1	1	Neuron
hsa04080	Neuroactive ligand-receptor interaction - Homo sapiens (human)	0.000655308	5	1	1	Neuron
hsa04060	Cytokine-cytokine receptor interaction - Homo sapiens (human)	0	0	1	1	Neuron
hsa04142	Lysosome biogenesis - Homo sapiens (human)	0.00131062	10	1	1	Neuron
hsa04140	Autophagy - animal - Homo sapiens (human)	0.000131062	1	1	1	Neuron
hsa04136	Autophagy - other - Homo sapiens (human)	0	0	1	1	Neuron
hsa04530	Tight junction - Homo sapiens (human)	0.00078637	6	1	1	Neuron
hsa04810	Regulation of actin cytoskeleton - Homo sapiens (human)	0.00078637	6	1	1	Neuron
hsa04621	NOD-like receptor signaling pathway - Homo sapiens (human)	0.000524246	4	1	1	Neuron
hsa04622	RIG-I-like receptor signaling pathway - Homo sapiens (human)	0	0	1	1	Neuron
hsa04062	Chemokine signaling pathway - Homo sapiens (human)	0.000655308	5	1	1	Neuron
hsa04929	GnRH secretion - Homo sapiens (human)	0	0	1	1	Neuron
hsa04913	Ovarian steroidogenesis - Homo sapiens (human)	0	0	1	1	Neuron
hsa04966	Collecting duct acid secretion - Homo sapiens (human)	0	0	1	1	Neuron
hsa04740	Olfactory transduction - Homo sapiens (human)	0.000131062	1	1	1	Neuron
hsa04360	Axon guidance - Homo sapiens (human)	0.00131062	10	1	1	Neuron
hsa05200	Pathways in cancer - Homo sapiens (human)	0.00301442	23	1	1	Neuron
hsa05206	MicroRNAs in cancer - Homo sapiens (human)	0.00288336	22	1	1	Neuron
hsa05208	Chemical carcinogenesis - reactive oxygen species - Homo sapiens (human)	0.00078637	6	1	1	Neuron
hsa05235	PD-L1 expression and PD-1 checkpoint pathway in cancer - Homo sapiens (human)	0	0	1	1	Neuron
hsa05217	Basal cell carcinoma - Homo sapiens (human)	0	0	1	1	Neuron
hsa05164	Influenza A - Homo sapiens (human)	0.000524246	4	1	1	Neuron
hsa05169	Epstein-Barr virus infection - Homo sapiens (human)	0.000524246	4	1	1	Neuron
hsa05165	Human papillomavirus infection - Homo sapiens (human)	0.0017038	13	1	1	Neuron
hsa05131	Shigellosis - Homo sapiens (human)	0.000917431	7	1	1	Neuron
hsa05323	Rheumatoid arthritis - Homo sapiens (human)	0	0	1	1	Neuron
hsa05012	Parkinson disease - Homo sapiens (human)	0.00131062	10	1	1	Neuron
hsa05014	Amyotrophic lateral sclerosis - Homo sapiens (human)	0.0051114	39	1	1	Neuron
hsa05016	Huntington disease - Homo sapiens (human)	0.000917431	7	1	1	Neuron
hsa05017	Spinocerebellar ataxia - Homo sapiens (human)	0.000393185	3	1	1	Neuron
hsa05020	Prion disease - Homo sapiens (human)	0.00406291	31	1	1	Neuron
hsa05022	Pathways of neurodegeneration - multiple diseases - Homo sapiens (human)	0.00432503	33	1	1	Neuron
hsa05034	Alcoholism - Homo sapiens (human)	0.000131062	1	1	1	Neuron
hsa05417	Lipid and atherosclerosis - Homo sapiens (human)	0.00301442	23	1	1	Neuron
hsa05418	Fluid shear stress and atherosclerosis - Homo sapiens (human)	0.000393185	3	1	1	Neuron
hsa05412	Arrhythmogenic right ventricular cardiomyopathy - Homo sapiens (human)	0	0	1	1	Neuron
hsa05415	Diabetic cardiomyopathy - Homo sapiens (human)	0.00222805	17	1	1	Neuron
hsa05416	Viral myocarditis - Homo sapiens (human)	0	0	1	1	Neuron
hsa04510	Focal adhesion - Homo sapiens (human)	0.0748881	569	9.89525e-254	2.52329e-251	OPC
hsa05010	Alzheimer disease - Homo sapiens (human)	0.138326	1051	1.87482e-227	2.3904e-225	OPC
hsa05207	Chemical carcinogenesis - receptor activation - Homo sapiens (human)	0.0698868	531	4.60326e-197	3.91277e-195	OPC
hsa03015	mRNA surveillance pathway - Homo sapiens (human)	0.030666	233	8.06241e-146	5.13978e-144	OPC
hsa05211	Renal cell carcinoma - Homo sapiens (human)	0.0189524	144	5.59941e-108	2.8557e-106	OPC
hsa04814	Motor proteins - Homo sapiens (human)	0.0447486	340	1.08739e-99	4.62141e-98	OPC
hsa04114	Oocyte meiosis - Homo sapiens (human)	0.0281653	214	2.82597e-79	1.02946e-77	OPC
hsa04218	Cellular senescence - Homo sapiens (human)	0.0269808	205	6.06119e-55	1.932e-53	OPC
hsa03250	Viral life cycle - HIV-1 - Homo sapiens (human)	0.0127665	97	1.81595e-54	5.14518e-53	OPC
hsa05210	Colorectal cancer - Homo sapiens (human)	0.0146091	111	8.41039e-53	2.14465e-51	OPC
hsa05226	Gastric cancer - Homo sapiens (human)	0.024875	189	2.18733e-51	5.07063e-50	OPC
hsa04270	Vascular smooth muscle contraction - Homo sapiens (human)	0.0200053	152	4.98231e-42	1.05874e-40	OPC
hsa04068	FoxO signaling pathway - Homo sapiens (human)	0.0178994	136	1.39581e-33	2.73794e-32	OPC
hsa04540	Gap junction - Homo sapiens (human)	0.0106607	81	2.14733e-28	3.91122e-27	OPC
hsa04916	Melanogenesis - Homo sapiens (human)	0.0121084	92	4.64247e-28	7.8922e-27	OPC
hsa05414	Dilated cardiomyopathy - Homo sapiens (human)	0.0123717	94	7.01263e-27	1.11764e-25	OPC
hsa04924	Renin secretion - Homo sapiens (human)	0.00697552	53	8.76967e-21	1.31545e-19	OPC
hsa04730	Long-term depression - Homo sapiens (human)	0.00605422	46	1.40789e-20	1.99451e-19	OPC
hsa04925	Aldosterone synthesis and secretion - Homo sapiens (human)	0.0100026	76	3.10611e-20	4.16873e-19	OPC
hsa05224	Breast cancer - Homo sapiens (human)	0.0164517	125	4.74808e-20	6.0538e-19	OPC
hsa04911	Insulin secretion - Homo sapiens (human)	0.00816004	62	5.52535e-18	6.70935e-17	OPC
hsa04145	Phagosome - Homo sapiens (human)	0.0165833	126	2.15118e-17	2.49342e-16	OPC
hsa04330	Notch signaling pathway - Homo sapiens (human)	0.00539616	41	2.20316e-15	2.44263e-14	OPC
hsa05225	Hepatocellular carcinoma - Homo sapiens (human)	0.0176362	134	2.28813e-14	2.43114e-13	OPC
hsa04721	Synaptic vesicle cycle - Homo sapiens (human)	0.00658068	50	4.24695e-14	4.33189e-13	OPC
hsa04550	Signaling pathways regulating pluripotency of stem cells - Homo sapiens (human)	0.0138194	105	7.65364e-14	7.50646e-13	OPC
hsa03083	Polycomb repressive complex - Homo sapiens (human)	0.00684391	52	1.3162e-13	1.24307e-12	OPC
hsa05130	Pathogenic Escherichia coli infection - Homo sapiens (human)	0.0217162	165	4.27252e-13	3.89104e-12	OPC
hsa04934	Cushing syndrome - Homo sapiens (human)	0.0142143	108	3.91216e-11	3.44e-10	OPC
hsa04713	Circadian entrainment - Homo sapiens (human)	0.00750197	57	5.32987e-11	4.53039e-10	OPC
hsa04066	HIF-1 signaling pathway - Homo sapiens (human)	0.00881811	67	5.54881e-11	4.56435e-10	OPC
hsa04971	Gastric acid secretion - Homo sapiens (human)	0.00526454	40	8.85265e-10	7.05445e-09	OPC
hsa05213	Endometrial cancer - Homo sapiens (human)	0.00342195	26	1.60709e-07	1.24184e-06	OPC
hsa05032	Morphine addiction - Homo sapiens (human)	0.00526454	40	8.64584e-06	6.48438e-05	OPC
hsa04919	Thyroid hormone signaling pathway - Homo sapiens (human)	0.00802843	61	9.39943e-06	6.84815e-05	OPC
hsa00640	Propanoate metabolism - Homo sapiens (human)	0.00144775	11	2.12348e-05	0.000150413	OPC
hsa04918	Thyroid hormone synthesis - Homo sapiens (human)	0.00381679	29	4.36748e-05	0.000296733	OPC
hsa05160	Hepatitis C - Homo sapiens (human)	0.0113188	86	4.4219e-05	0.000296733	OPC
hsa04931	Insulin resistance - Homo sapiens (human)	0.00618584	47	0.000196249	0.00128316	OPC
hsa04727	GABAergic synapse - Homo sapiens (human)	0.00447486	34	0.000336544	0.00214547	OPC
hsa05214	Glioma - Homo sapiens (human)	0.00355357	27	0.00036181	0.00225028	OPC
hsa03320	PPAR signaling pathway - Homo sapiens (human)	0.00342195	26	0.000787227	0.00477959	OPC
hsa05410	Hypertrophic cardiomyopathy - Homo sapiens (human)	0.00500132	38	0.00104842	0.00621735	OPC
hsa05220	Chronic myeloid leukemia - Homo sapiens (human)	0.00263227	20	0.0475428	0.275532	OPC
hsa05222	Small cell lung cancer - Homo sapiens (human)	0.00355357	27	0.0553059	0.3134	OPC
hsa04010	MAPK signaling pathway - Homo sapiens (human)	0.0292182	222	0.0853049	0.472886	OPC
hsa04380	Osteoclast differentiation - Homo sapiens (human)	0.00710713	54	0.107389	0.582643	OPC
hsa05203	Viral carcinogenesis - Homo sapiens (human)	0.0138194	105	0.144208	0.766104	OPC
hsa04722	Neurotrophin signaling pathway - Homo sapiens (human)	0.0048697	37	0.218918	1	OPC
hsa04666	Fc gamma R-mediated phagosome formation - Homo sapiens (human)	0.00329034	25	0.246247	1	OPC
hsa05205	Proteoglycans in cancer - Homo sapiens (human)	0.0131614	100	0.257072	1	OPC
hsa00010	Glycolysis / Gluconeogenesis - Homo sapiens (human)	0.00157936	12	0.299179	1	OPC
hsa04260	Cardiac muscle contraction - Homo sapiens (human)	0.00250066	19	0.33245	1	OPC
hsa00410	beta-Alanine metabolism - Homo sapiens (human)	0.000394841	3	0.349421	1	OPC
hsa04917	Prolactin signaling pathway - Homo sapiens (human)	0.00157936	12	0.444978	1	OPC
hsa04217	Necroptosis - Homo sapiens (human)	0.00829166	63	0.529154	1	OPC
hsa00071	Fatty acid degradation - Homo sapiens (human)	0.000526454	4	0.580759	1	OPC
hsa05031	Amphetamine addiction - Homo sapiens (human)	0.00131614	10	0.612306	1	OPC
hsa04213	Longevity regulating pathway - multiple species - Homo sapiens (human)	0.00105291	8	0.61816	1	OPC
hsa04658	Th1 and Th2 cell differentiation - Homo sapiens (human)	0.00236904	18	0.646589	1	OPC
hsa05212	Pancreatic cancer - Homo sapiens (human)	0.00157936	12	0.666572	1	OPC
hsa00190	Oxidative phosphorylation - Homo sapiens (human)	0.00526454	40	0.677251	1	OPC
hsa05230	Central carbon metabolism in cancer - Homo sapiens (human)	0.00131614	10	0.681757	1	OPC
hsa04130	SNARE interactions in vesicular transport - Homo sapiens (human)	0.000263227	2	0.687973	1	OPC
hsa03018	RNA degradation - Homo sapiens (human)	0.00157936	12	0.699799	1	OPC
hsa04115	p53 signaling pathway - Homo sapiens (human)	0.00144775	11	0.704616	1	OPC
hsa04930	Type II diabetes mellitus - Homo sapiens (human)	0.000526454	4	0.717442	1	OPC
hsa00510	N-Glycan biosynthesis - Homo sapiens (human)	0.000789681	6	0.724213	1	OPC
hsa04923	Regulation of lipolysis in adipocytes - Homo sapiens (human)	0.000789681	6	0.781836	1	OPC
hsa01040	Biosynthesis of unsaturated fatty acids - Homo sapiens (human)	0.000131614	1	0.795274	1	OPC
hsa00513	Various types of N-glycan biosynthesis - Homo sapiens (human)	0.000394841	3	0.82294	1	OPC
hsa00520	Amino sugar and nucleotide sugar metabolism - Homo sapiens (human)	0.000263227	2	0.82545	1	OPC
hsa03050	Proteasome - Homo sapiens (human)	0.000394841	3	0.844938	1	OPC
hsa03060	Protein export - Homo sapiens (human)	0.000131614	1	0.877702	1	OPC
hsa00564	Glycerophospholipid metabolism - Homo sapiens (human)	0.00250066	19	0.878532	1	OPC
hsa04611	Platelet activation - Homo sapiens (human)	0.00381679	29	0.88371	1	OPC
hsa04215	Apoptosis - multiple species - Homo sapiens (human)	0.000131614	1	0.89369	1	OPC
hsa04216	Ferroptosis - Homo sapiens (human)	0.000263227	2	0.899921	1	OPC
hsa04710	Circadian rhythm - Homo sapiens (human)	0.000131614	1	0.920753	1	OPC
hsa00512	Mucin type O-glycan biosynthesis - Homo sapiens (human)	0.000131614	1	0.941985	1	OPC
hsa04961	Endocrine and other factor-regulated calcium reabsorption - Homo sapiens (human)	0.000394841	3	0.947288	1	OPC
hsa04390	Hippo signaling pathway - Homo sapiens (human)	0.005791	44	0.947681	1	OPC
hsa05223	Non-small cell lung cancer - Homo sapiens (human)	0.000921295	7	0.950621	1	OPC
hsa00250	Alanine, aspartate and glutamate metabolism - Homo sapiens (human)	0.000131614	1	0.950697	1	OPC
hsa05216	Thyroid cancer - Homo sapiens (human)	0.000131614	1	0.950697	1	OPC
hsa04668	TNF signaling pathway - Homo sapiens (human)	0.00302711	23	0.954674	1	OPC
hsa05161	Hepatitis B - Homo sapiens (human)	0.00618584	47	0.959381	1	OPC
hsa00280	Valine, leucine and isoleucine degradation - Homo sapiens (human)	0.000263227	2	0.962677	1	OPC
hsa04978	Mineral absorption - Homo sapiens (human)	0.000526454	4	0.964596	1	OPC
hsa04340	Hedgehog signaling pathway - Homo sapiens (human)	0.000394841	3	0.969363	1	OPC
hsa04120	Ubiquitin mediated proteolysis - Homo sapiens (human)	0.00434325	33	0.975206	1	OPC
hsa05219	Bladder cancer - Homo sapiens (human)	0.000131614	1	0.975422	1	OPC
hsa05146	Amoebiasis - Homo sapiens (human)	0.0019742	15	0.97745	1	OPC
hsa04022	cGMP-PKG signaling pathway - Homo sapiens (human)	0.00618584	47	0.978236	1	OPC
hsa05110	Vibrio cholerae infection - Homo sapiens (human)	0.000263227	2	0.978705	1	OPC
hsa00380	Tryptophan metabolism - Homo sapiens (human)	0.000131614	1	0.97958	1	OPC
hsa05100	Bacterial invasion of epithelial cells - Homo sapiens (human)	0.000921295	7	0.981444	1	OPC
hsa04015	Rap1 signaling pathway - Homo sapiens (human)	0.0106607	81	0.98212	1	OPC
hsa04975	Fat digestion and absorption - Homo sapiens (human)	0.000131614	1	0.983111	1	OPC
hsa04936	Alcoholic liver disease - Homo sapiens (human)	0.00434325	33	0.98401	1	OPC
hsa05231	Choline metabolism in cancer - Homo sapiens (human)	0.00171098	13	0.98416	1	OPC
hsa03022	Basal transcription factors - Homo sapiens (human)	0.000131614	1	0.986095	1	OPC
hsa04962	Vasopressin-regulated water reabsorption - Homo sapiens (human)	0.000131614	1	0.986095	1	OPC
hsa04371	Apelin signaling pathway - Homo sapiens (human)	0.00394841	30	0.989019	1	OPC
hsa04932	Non-alcoholic fatty liver disease - Homo sapiens (human)	0.00513293	39	0.991064	1	OPC
hsa05221	Acute myeloid leukemia - Homo sapiens (human)	0.000526454	4	0.991654	1	OPC
hsa05134	Legionellosis - Homo sapiens (human)	0.000263227	2	0.992436	1	OPC
hsa00562	Inositol phosphate metabolism - Homo sapiens (human)	0.000789681	6	0.992598	1	OPC
hsa04261	Adrenergic signaling in cardiomyocytes - Homo sapiens (human)	0.00473809	36	0.994793	1	OPC
hsa00514	Other types of O-glycan biosynthesis - Homo sapiens (human)	0.000131614	1	0.995084	1	OPC
hsa05030	Cocaine addiction - Homo sapiens (human)	0.000131614	1	0.995084	1	OPC
hsa00330	Arginine and proline metabolism - Homo sapiens (human)	0.000131614	1	0.996061	1	OPC
hsa00565	Ether lipid metabolism - Homo sapiens (human)	0.000131614	1	0.996858	1	OPC
hsa05218	Melanoma - Homo sapiens (human)	0.000526454	4	0.997475	1	OPC
hsa04913	Ovarian steroidogenesis - Homo sapiens (human)	0.000131614	1	0.997505	1	OPC
hsa04979	Cholesterol metabolism - Homo sapiens (human)	0.000131614	1	0.997505	1	OPC
hsa04922	Glucagon signaling pathway - Homo sapiens (human)	0.00171098	13	0.99777	1	OPC
hsa04750	Inflammatory mediator regulation of TRP channels - Homo sapiens (human)	0.00131614	10	0.998416	1	OPC
hsa00270	Cysteine and methionine metabolism - Homo sapiens (human)	0.000131614	1	0.998448	1	OPC
hsa00310	Lysine degradation - Homo sapiens (human)	0.000263227	2	0.998558	1	OPC
hsa03420	Nucleotide excision repair - Homo sapiens (human)	0.000263227	2	0.998558	1	OPC
hsa04920	Adipocytokine signaling pathway - Homo sapiens (human)	0.000394841	3	0.998699	1	OPC
hsa04623	Cytosolic DNA-sensing pathway - Homo sapiens (human)	0.000658068	5	0.999356	1	OPC
hsa04974	Protein digestion and absorption - Homo sapiens (human)	0.00131614	10	0.999496	1	OPC
hsa04720	Long-term potentiation - Homo sapiens (human)	0.000263227	2	0.999498	1	OPC
hsa04512	ECM-receptor interaction - Homo sapiens (human)	0.000789681	6	0.999595	1	OPC
hsa04664	Fc epsilon RI signaling pathway - Homo sapiens (human)	0.000263227	2	0.999712	1	OPC
hsa04926	Relaxin signaling pathway - Homo sapiens (human)	0.00250066	19	0.999741	1	OPC
hsa05168	Herpes simplex virus 1 infection - Homo sapiens (human)	0.00592261	45	0.999814	1	OPC
hsa05163	Human cytomegalovirus infection - Homo sapiens (human)	0.0105291	80	0.999827	1	OPC
hsa04350	TGF-beta signaling pathway - Homo sapiens (human)	0.00144775	11	0.999845	1	OPC
hsa05217	Basal cell carcinoma - Homo sapiens (human)	0.000131614	1	0.999854	1	OPC
hsa04520	Adherens junction - Homo sapiens (human)	0.000789681	6	0.999881	1	OPC
hsa04137	Mitophagy - animal - Homo sapiens (human)	0.00118452	9	0.999906	1	OPC
hsa05202	Transcriptional misregulation in cancer - Homo sapiens (human)	0.00763359	58	0.999908	1	OPC
hsa04927	Cortisol synthesis and secretion - Homo sapiens (human)	0.000131614	1	0.999918	1	OPC
hsa04976	Bile secretion - Homo sapiens (human)	0.000658068	5	0.999922	1	OPC
hsa04211	Longevity regulating pathway - Homo sapiens (human)	0.000658068	5	0.999922	1	OPC
hsa04071	Sphingolipid signaling pathway - Homo sapiens (human)	0.0019742	15	0.999952	1	OPC
hsa04612	Antigen processing and presentation - Homo sapiens (human)	0.000394841	3	0.999961	1	OPC
hsa05215	Prostate cancer - Homo sapiens (human)	0.00105291	8	0.99998	1	OPC
hsa05140	Leishmaniasis - Homo sapiens (human)	0.000263227	2	0.999982	1	OPC
hsa04151	PI3K-Akt signaling pathway - Homo sapiens (human)	0.0298763	227	0.999987	1	OPC
hsa04622	RIG-I-like receptor signaling pathway - Homo sapiens (human)	0.000131614	1	0.99999	1	OPC
hsa04630	JAK-STAT signaling pathway - Homo sapiens (human)	0.00421163	32	0.999995	1	OPC
hsa04146	Peroxisome - Homo sapiens (human)	0.000263227	2	0.999997	1	OPC
hsa04723	Retrograde endocannabinoid signaling - Homo sapiens (human)	0.0028955	22	0.999997	1	OPC
hsa04910	Insulin signaling pathway - Homo sapiens (human)	0.00223743	17	0.999997	1	OPC
hsa04625	C-type lectin receptor signaling pathway - Homo sapiens (human)	0.000789681	6	0.999998	1	OPC
hsa05133	Pertussis - Homo sapiens (human)	0.000131614	1	0.999999	1	OPC
hsa04012	ErbB signaling pathway - Homo sapiens (human)	0.000263227	2	0.999999	1	OPC
hsa04972	Pancreatic secretion - Homo sapiens (human)	0.000658068	5	0.999999	1	OPC
hsa05135	Yersinia infection - Homo sapiens (human)	0.00210582	16	0.999999	1	OPC
hsa04070	Phosphatidylinositol signaling system - Homo sapiens (human)	0.000526454	4	0.999999	1	OPC
hsa04912	GnRH signaling pathway - Homo sapiens (human)	0.000394841	3	0.999999	1	OPC
hsa05142	Chagas disease - Homo sapiens (human)	0.000658068	5	0.999999	1	OPC
hsa03013	Nucleocytoplasmic transport - Homo sapiens (human)	0.000789681	6	0.999999	1	OPC
hsa04620	Toll-like receptor signaling pathway - Homo sapiens (human)	0.000789681	6	1	1	OPC
hsa00983	Drug metabolism - other enzymes - Homo sapiens (human)	0.000131614	1	1	1	OPC
hsa04933	AGE-RAGE signaling pathway in diabetic complications - Homo sapiens (human)	0.000526454	4	1	1	OPC
hsa05235	PD-L1 expression and PD-1 checkpoint pathway in cancer - Homo sapiens (human)	0.000263227	2	1	1	OPC
hsa04921	Oxytocin signaling pathway - Homo sapiens (human)	0.00276389	21	1	1	OPC
hsa04970	Salivary secretion - Homo sapiens (human)	0.000263227	2	1	1	OPC
hsa05412	Arrhythmogenic right ventricular cardiomyopathy - Homo sapiens (human)	0.000131614	1	1	1	OPC
hsa04914	Progesterone-mediated oocyte maturation - Homo sapiens (human)	0.000658068	5	1	1	OPC
hsa04152	AMPK signaling pathway - Homo sapiens (human)	0.00105291	8	1	1	OPC
hsa04725	Cholinergic synapse - Homo sapiens (human)	0.000789681	6	1	1	OPC
hsa04210	Apoptosis - Homo sapiens (human)	0.00157936	12	1	1	OPC
hsa04662	B cell receptor signaling pathway - Homo sapiens (human)	0.000131614	1	1	1	OPC
hsa05170	Human immunodeficiency virus 1 infection - Homo sapiens (human)	0.00671229	51	1	1	OPC
hsa04141	Protein processing in endoplasmic reticulum - Homo sapiens (human)	0.00355357	27	1	1	OPC
hsa05145	Toxoplasmosis - Homo sapiens (human)	0.000526454	4	1	1	OPC
hsa00230	Purine metabolism - Homo sapiens (human)	0.00105291	8	1	1	OPC
hsa04724	Glutamatergic synapse - Homo sapiens (human)	0.000526454	4	1	1	OPC
hsa05152	Tuberculosis - Homo sapiens (human)	0.00368518	28	1	1	OPC
hsa04659	Th17 cell differentiation - Homo sapiens (human)	0.000263227	2	1	1	OPC
hsa04928	Parathyroid hormone synthesis, secretion and action - Homo sapiens (human)	0.000394841	3	1	1	OPC
hsa04660	T cell receptor signaling pathway - Homo sapiens (human)	0.000526454	4	1	1	OPC
hsa04935	Growth hormone synthesis, secretion and action - Homo sapiens (human)	0.000394841	3	1	1	OPC
hsa04514	Cell adhesion molecule (CAM) interaction - Homo sapiens (human)	0.00184259	14	1	1	OPC
hsa03082	ATP-dependent chromatin remodeling - Homo sapiens (human)	0.000263227	2	1	1	OPC
hsa05162	Measles - Homo sapiens (human)	0.000789681	6	1	1	OPC
hsa04714	Thermogenesis - Homo sapiens (human)	0.00723875	55	1	1	OPC
hsa04144	Endocytosis - Homo sapiens (human)	0.00855488	65	1	1	OPC
hsa04726	Serotonergic synapse - Homo sapiens (human)	0.000131614	1	1	1	OPC
hsa04915	Estrogen signaling pathway - Homo sapiens (human)	0.000658068	5	1	1	OPC
hsa04072	Phospholipase D signaling pathway - Homo sapiens (human)	0.000921295	7	1	1	OPC
hsa04110	Cell cycle - Homo sapiens (human)	0.00118452	9	1	1	OPC
hsa05167	Kaposi sarcoma-associated herpesvirus infection - Homo sapiens (human)	0.00315873	24	1	1	OPC
hsa04650	Natural killer cell mediated cytotoxicity - Homo sapiens (human)	0.000263227	2	1	1	OPC
hsa04728	Dopaminergic synapse - Homo sapiens (human)	0.000263227	2	1	1	OPC
hsa05164	Influenza A - Homo sapiens (human)	0.00171098	13	1	1	OPC
hsa00020	Citrate cycle (TCA cycle) - Homo sapiens (human)	0	0	1	1	OPC
hsa00620	Pyruvate metabolism - Homo sapiens (human)	0	0	1	1	OPC
hsa00630	Glyoxylate and dicarboxylate metabolism - Homo sapiens (human)	0	0	1	1	OPC
hsa00561	Glycerolipid metabolism - Homo sapiens (human)	0	0	1	1	OPC
hsa00600	Sphingolipid metabolism - Homo sapiens (human)	0	0	1	1	OPC
hsa00240	Pyrimidine metabolism - Homo sapiens (human)	0	0	1	1	OPC
hsa00480	Glutathione metabolism - Homo sapiens (human)	0	0	1	1	OPC
hsa00760	Nicotinate and nicotinamide metabolism - Homo sapiens (human)	0	0	1	1	OPC
hsa03020	RNA polymerase - Homo sapiens (human)	0	0	1	1	OPC
hsa03040	Spliceosome - Homo sapiens (human)	0.00276389	21	1	1	OPC
hsa03010	Ribosome - Homo sapiens (human)	0.00276389	21	1	1	OPC
hsa03008	Ribosome biogenesis in eukaryotes - Homo sapiens (human)	0.000263227	2	1	1	OPC
hsa03410	Base excision repair - Homo sapiens (human)	0	0	1	1	OPC
hsa03460	Fanconi anemia pathway - Homo sapiens (human)	0	0	1	1	OPC
hsa02010	ABC transporters - Homo sapiens (human)	0	0	1	1	OPC
hsa04014	Ras signaling pathway - Homo sapiens (human)	0.00421163	32	1	1	OPC
hsa04310	Wnt signaling pathway - Homo sapiens (human)	0.000789681	6	1	1	OPC
hsa04370	VEGF signaling pathway - Homo sapiens (human)	0	0	1	1	OPC
hsa04064	NF-kappa B signaling pathway - Homo sapiens (human)	0	0	1	1	OPC
hsa04020	Calcium signaling pathway - Homo sapiens (human)	0.00157936	12	1	1	OPC
hsa04024	cAMP signaling pathway - Homo sapiens (human)	0.00157936	12	1	1	OPC
hsa04150	mTOR signaling pathway - Homo sapiens (human)	0.000658068	5	1	1	OPC
hsa04080	Neuroactive ligand-receptor interaction - Homo sapiens (human)	0.00171098	13	1	1	OPC
hsa04060	Cytokine-cytokine receptor interaction - Homo sapiens (human)	0	0	1	1	OPC
hsa04142	Lysosome biogenesis - Homo sapiens (human)	0.00118452	9	1	1	OPC
hsa04140	Autophagy - animal - Homo sapiens (human)	0.000789681	6	1	1	OPC
hsa04136	Autophagy - other - Homo sapiens (human)	0	0	1	1	OPC
hsa04530	Tight junction - Homo sapiens (human)	0.00131614	10	1	1	OPC
hsa04810	Regulation of actin cytoskeleton - Homo sapiens (human)	0.000526454	4	1	1	OPC
hsa04613	Neutrophil extracellular trap formation - Homo sapiens (human)	0.00276389	21	1	1	OPC
hsa04621	NOD-like receptor signaling pathway - Homo sapiens (human)	0.00131614	10	1	1	OPC
hsa04657	IL-17 signaling pathway - Homo sapiens (human)	0	0	1	1	OPC
hsa04670	Leukocyte transendothelial migration - Homo sapiens (human)	0	0	1	1	OPC
hsa04062	Chemokine signaling pathway - Homo sapiens (human)	0.0019742	15	1	1	OPC
hsa04929	GnRH secretion - Homo sapiens (human)	0	0	1	1	OPC
hsa04973	Carbohydrate digestion and absorption - Homo sapiens (human)	0	0	1	1	OPC
hsa04960	Aldosterone-regulated sodium reabsorption - Homo sapiens (human)	0	0	1	1	OPC
hsa04966	Collecting duct acid secretion - Homo sapiens (human)	0	0	1	1	OPC
hsa04740	Olfactory transduction - Homo sapiens (human)	0	0	1	1	OPC
hsa04360	Axon guidance - Homo sapiens (human)	0.000789681	6	1	1	OPC
hsa05200	Pathways in cancer - Homo sapiens (human)	0.00434325	33	1	1	OPC
hsa05206	MicroRNAs in cancer - Homo sapiens (human)	0.00329034	25	1	1	OPC
hsa05208	Chemical carcinogenesis - reactive oxygen species - Homo sapiens (human)	0.000131614	1	1	1	OPC
hsa05166	Human T-cell leukemia virus 1 infection - Homo sapiens (human)	0.00394841	30	1	1	OPC
hsa05171	Coronavirus disease - Homo sapiens (human)	0.00539616	41	1	1	OPC
hsa05169	Epstein-Barr virus infection - Homo sapiens (human)	0.000789681	6	1	1	OPC
hsa05165	Human papillomavirus infection - Homo sapiens (human)	0.0028955	22	1	1	OPC
hsa05120	Epithelial cell signaling in Helicobacter pylori infection - Homo sapiens (human)	0	0	1	1	OPC
hsa05132	Salmonella infection - Homo sapiens (human)	0.00539616	41	1	1	OPC
hsa05131	Shigellosis - Homo sapiens (human)	0.00184259	14	1	1	OPC
hsa05323	Rheumatoid arthritis - Homo sapiens (human)	0	0	1	1	OPC
hsa05321	Inflammatory bowel disease - Homo sapiens (human)	0	0	1	1	OPC
hsa05012	Parkinson disease - Homo sapiens (human)	0.00236904	18	1	1	OPC
hsa05014	Amyotrophic lateral sclerosis - Homo sapiens (human)	0.00881811	67	1	1	OPC
hsa05016	Huntington disease - Homo sapiens (human)	0.00157936	12	1	1	OPC
hsa05017	Spinocerebellar ataxia - Homo sapiens (human)	0	0	1	1	OPC
hsa05020	Prion disease - Homo sapiens (human)	0.00434325	33	1	1	OPC
hsa05022	Pathways of neurodegeneration - multiple diseases - Homo sapiens (human)	0.00565938	43	1	1	OPC
hsa05034	Alcoholism - Homo sapiens (human)	0	0	1	1	OPC
hsa05417	Lipid and atherosclerosis - Homo sapiens (human)	0.00157936	12	1	1	OPC
hsa05418	Fluid shear stress and atherosclerosis - Homo sapiens (human)	0.000263227	2	1	1	OPC
hsa05415	Diabetic cardiomyopathy - Homo sapiens (human)	0.00131614	10	1	1	OPC
hsa05416	Viral myocarditis - Homo sapiens (human)	0	0	1	1	OPC
hsa04510	Focal adhesion - Homo sapiens (human)	0.0876133	580	4.81836e-294	1.22868e-291	Mg
hsa05010	Alzheimer disease - Homo sapiens (human)	0.138671	918	1.59298e-199	2.03105e-197	Mg
hsa03015	mRNA surveillance pathway - Homo sapiens (human)	0.0403323	267	9.00251e-197	7.65213e-195	Mg
hsa05207	Chemical carcinogenesis - receptor activation - Homo sapiens (human)	0.0703927	466	3.02833e-174	1.93056e-172	Mg
hsa04814	Motor proteins - Homo sapiens (human)	0.039577	262	1.59622e-66	8.14071e-65	Mg
hsa04114	Oocyte meiosis - Homo sapiens (human)	0.0249245	165	2.16583e-54	9.20476e-53	Mg
hsa04925	Aldosterone synthesis and secretion - Homo sapiens (human)	0.015861	105	6.66786e-44	2.42901e-42	Mg
hsa05226	Gastric cancer - Homo sapiens (human)	0.0228097	151	3.53041e-37	1.12532e-35	Mg
hsa04270	Vascular smooth muscle contraction - Homo sapiens (human)	0.0197885	131	5.62003e-36	1.59234e-34	Mg
hsa03250	Viral life cycle - HIV-1 - Homo sapiens (human)	0.0102719	68	5.5871e-33	1.42471e-31	Mg
hsa04330	Notch signaling pathway - Homo sapiens (human)	0.0081571	54	7.00824e-28	1.62464e-26	Mg
hsa04540	Gap junction - Homo sapiens (human)	0.0110272	73	1.3466e-26	2.86153e-25	Mg
hsa05130	Pathogenic Escherichia coli infection - Homo sapiens (human)	0.0282477	187	3.94626e-26	7.74073e-25	Mg
hsa05224	Breast cancer - Homo sapiens (human)	0.018429	122	1.76184e-23	3.20906e-22	Mg
hsa04068	FoxO signaling pathway - Homo sapiens (human)	0.0161631	107	2.0789e-23	3.53413e-22	Mg
hsa03083	Polycomb repressive complex - Homo sapiens (human)	0.00951662	63	5.02911e-23	8.01515e-22	Mg
hsa04218	Cellular senescence - Homo sapiens (human)	0.018429	122	1.87875e-19	2.81812e-18	Mg
hsa05211	Renal cell carcinoma - Homo sapiens (human)	0.00725076	48	3.97018e-19	5.62442e-18	Mg
hsa05210	Colorectal cancer - Homo sapiens (human)	0.00906344	60	4.57685e-19	6.14261e-18	Mg
hsa04924	Renin secretion - Homo sapiens (human)	0.0070997	47	6.77984e-19	8.6443e-18	Mg
hsa04730	Long-term depression - Homo sapiens (human)	0.0060423	40	4.64589e-18	5.64143e-17	Mg
hsa04911	Insulin secretion - Homo sapiens (human)	0.00861027	57	1.16168e-17	1.34649e-16	Mg
hsa05214	Glioma - Homo sapiens (human)	0.00740181	49	5.13398e-17	5.69202e-16	Mg
hsa04971	Gastric acid secretion - Homo sapiens (human)	0.00574018	38	2.23846e-10	2.37836e-09	Mg
hsa05225	Hepatocellular carcinoma - Homo sapiens (human)	0.0164653	109	2.62632e-10	2.67885e-09	Mg
hsa03050	Proteasome - Homo sapiens (human)	0.00302115	20	1.15734e-08	1.11034e-07	Mg
hsa04145	Phagosome - Homo sapiens (human)	0.0135952	90	1.17566e-08	1.11034e-07	Mg
hsa04919	Thyroid hormone signaling pathway - Homo sapiens (human)	0.0092145	61	1.27943e-07	1.16519e-06	Mg
hsa04066	HIF-1 signaling pathway - Homo sapiens (human)	0.00785498	52	2.52623e-07	2.22134e-06	Mg
hsa04934	Cushing syndrome - Homo sapiens (human)	0.0117825	78	1.79094e-05	0.00015223	Mg
hsa04931	Insulin resistance - Homo sapiens (human)	0.00664653	44	6.6533e-05	0.000547287	Mg
hsa04550	Signaling pathways regulating pluripotency of stem cells - Homo sapiens (human)	0.0101208	67	7.47164e-05	0.000595396	Mg
hsa05220	Chronic myeloid leukemia - Homo sapiens (human)	0.00392749	26	0.000153267	0.00118434	Mg
hsa04721	Synaptic vesicle cycle - Homo sapiens (human)	0.00392749	26	0.000332951	0.00249714	Mg
hsa05414	Dilated cardiomyopathy - Homo sapiens (human)	0.00589124	39	0.00039632	0.00288747	Mg
hsa04916	Melanogenesis - Homo sapiens (human)	0.00543807	36	0.000666394	0.00472029	Mg
hsa00513	Various types of N-glycan biosynthesis - Homo sapiens (human)	0.00166163	11	0.00223617	0.0154114	Mg
hsa03320	PPAR signaling pathway - Homo sapiens (human)	0.00332326	22	0.00268688	0.0180304	Mg
hsa04713	Circadian entrainment - Homo sapiens (human)	0.00453172	30	0.0071297	0.0466172	Mg
hsa05222	Small cell lung cancer - Homo sapiens (human)	0.00422961	28	0.0074714	0.0476302	Mg
hsa04918	Thyroid hormone synthesis - Homo sapiens (human)	0.00302115	20	0.00830229	0.0516362	Mg
hsa04380	Osteoclast differentiation - Homo sapiens (human)	0.00830816	55	0.0100882	0.0612499	Mg
hsa04727	GABAergic synapse - Homo sapiens (human)	0.00377644	25	0.0144339	0.0855966	Mg
hsa04611	Platelet activation - Homo sapiens (human)	0.00649547	43	0.0224953	0.130371	Mg
hsa00640	Propanoate metabolism - Homo sapiens (human)	0.000755287	5	0.0477292	0.270466	Mg
hsa00010	Glycolysis / Gluconeogenesis - Homo sapiens (human)	0.0021148	14	0.0585649	0.321025	Mg
hsa04130	SNARE interactions in vesicular transport - Homo sapiens (human)	0.000755287	5	0.0591693	0.321025	Mg
hsa05410	Hypertrophic cardiomyopathy - Homo sapiens (human)	0.00392749	26	0.0742594	0.394503	Mg
hsa04010	MAPK signaling pathway - Homo sapiens (human)	0.028852	191	0.136779	0.711807	Mg
hsa04722	Neurotrophin signaling pathway - Homo sapiens (human)	0.00513595	34	0.150616	0.767954	Mg
hsa04371	Apelin signaling pathway - Homo sapiens (human)	0.00679758	45	0.153591	0.767954	Mg
hsa05205	Proteoglycans in cancer - Homo sapiens (human)	0.0135952	90	0.179644	0.880948	Mg
hsa04930	Type II diabetes mellitus - Homo sapiens (human)	0.000906344	6	0.254113	1	Mg
hsa04666	Fc gamma R-mediated phagosome formation - Homo sapiens (human)	0.00317221	21	0.32406	1	Mg
hsa05146	Amoebiasis - Homo sapiens (human)	0.00332326	22	0.410399	1	Mg
hsa04213	Longevity regulating pathway - multiple species - Homo sapiens (human)	0.00120846	8	0.464877	1	Mg
hsa05216	Thyroid cancer - Homo sapiens (human)	0.000453172	3	0.485895	1	Mg
hsa04340	Hedgehog signaling pathway - Homo sapiens (human)	0.000906344	6	0.562539	1	Mg
hsa04215	Apoptosis - multiple species - Homo sapiens (human)	0.000302115	2	0.580348	1	Mg
hsa04668	TNF signaling pathway - Homo sapiens (human)	0.00392749	26	0.644442	1	Mg
hsa04922	Glucagon signaling pathway - Homo sapiens (human)	0.00302115	20	0.714632	1	Mg
hsa04120	Ubiquitin mediated proteolysis - Homo sapiens (human)	0.00543807	36	0.724395	1	Mg
hsa05110	Vibrio cholerae infection - Homo sapiens (human)	0.00060423	4	0.73675	1	Mg
hsa04936	Alcoholic liver disease - Homo sapiens (human)	0.00543807	36	0.779645	1	Mg
hsa03013	Nucleocytoplasmic transport - Homo sapiens (human)	0.00287009	19	0.8098	1	Mg
hsa00280	Valine, leucine and isoleucine degradation - Homo sapiens (human)	0.000453172	3	0.819116	1	Mg
hsa05163	Human cytomegalovirus infection - Homo sapiens (human)	0.0138973	92	0.823513	1	Mg
hsa00630	Glyoxylate and dicarboxylate metabolism - Homo sapiens (human)	0.000151057	1	0.839632	1	Mg
hsa04136	Autophagy - other - Homo sapiens (human)	0.000151057	1	0.858056	1	Mg
hsa04260	Cardiac muscle contraction - Homo sapiens (human)	0.00166163	11	0.866661	1	Mg
hsa05032	Morphine addiction - Homo sapiens (human)	0.00181269	12	0.877921	1	Mg
hsa05160	Hepatitis C - Homo sapiens (human)	0.0060423	40	0.880157	1	Mg
hsa05212	Pancreatic cancer - Homo sapiens (human)	0.00120846	8	0.886563	1	Mg
hsa04151	PI3K-Akt signaling pathway - Homo sapiens (human)	0.0353474	234	0.931733	1	Mg
hsa00520	Amino sugar and nucleotide sugar metabolism - Homo sapiens (human)	0.000151057	1	0.937167	1	Mg
hsa05134	Legionellosis - Homo sapiens (human)	0.000453172	3	0.940598	1	Mg
hsa04612	Antigen processing and presentation - Homo sapiens (human)	0.00120846	8	0.947696	1	Mg
hsa03018	RNA degradation - Homo sapiens (human)	0.0010574	7	0.949152	1	Mg
hsa04625	C-type lectin receptor signaling pathway - Homo sapiens (human)	0.0021148	14	0.964825	1	Mg
hsa04216	Ferroptosis - Homo sapiens (human)	0.000151057	1	0.96627	1	Mg
hsa04750	Inflammatory mediator regulation of TRP channels - Homo sapiens (human)	0.00181269	12	0.966635	1	Mg
hsa05231	Choline metabolism in cancer - Homo sapiens (human)	0.00181269	12	0.966635	1	Mg
hsa04723	Retrograde endocannabinoid signaling - Homo sapiens (human)	0.00483384	32	0.969219	1	Mg
hsa00071	Fatty acid degradation - Homo sapiens (human)	0.000151057	1	0.971412	1	Mg
hsa04975	Fat digestion and absorption - Homo sapiens (human)	0.000151057	1	0.971412	1	Mg
hsa04658	Th1 and Th2 cell differentiation - Homo sapiens (human)	0.00151057	10	0.97146	1	Mg
hsa04714	Thermogenesis - Homo sapiens (human)	0.0134441	89	0.973789	1	Mg
hsa04962	Vasopressin-regulated water reabsorption - Homo sapiens (human)	0.000151057	1	0.975865	1	Mg
hsa00600	Sphingolipid metabolism - Homo sapiens (human)	0.000302115	2	0.980179	1	Mg
hsa05031	Amphetamine addiction - Homo sapiens (human)	0.00060423	4	0.981986	1	Mg
hsa04115	p53 signaling pathway - Homo sapiens (human)	0.000755287	5	0.984048	1	Mg
hsa00510	N-Glycan biosynthesis - Homo sapiens (human)	0.000302115	2	0.986381	1	Mg
hsa04390	Hippo signaling pathway - Homo sapiens (human)	0.00513595	34	0.986585	1	Mg
hsa00564	Glycerophospholipid metabolism - Homo sapiens (human)	0.00181269	12	0.987574	1	Mg
hsa04917	Prolactin signaling pathway - Homo sapiens (human)	0.00060423	4	0.987855	1	Mg
hsa05213	Endometrial cancer - Homo sapiens (human)	0.000302115	2	0.990804	1	Mg
hsa05218	Melanoma - Homo sapiens (human)	0.00060423	4	0.991967	1	Mg
hsa05223	Non-small cell lung cancer - Homo sapiens (human)	0.00060423	4	0.991967	1	Mg
hsa04261	Adrenergic signaling in cardiomyocytes - Homo sapiens (human)	0.00468278	31	0.993051	1	Mg
hsa00565	Ether lipid metabolism - Homo sapiens (human)	0.000151057	1	0.993394	1	Mg
hsa04979	Cholesterol metabolism - Homo sapiens (human)	0.000151057	1	0.994596	1	Mg
hsa04664	Fc epsilon RI signaling pathway - Homo sapiens (human)	0.000453172	3	0.994837	1	Mg
hsa04217	Necroptosis - Homo sapiens (human)	0.00558912	37	0.996117	1	Mg
hsa00270	Cysteine and methionine metabolism - Homo sapiens (human)	0.000151057	1	0.996426	1	Mg
hsa05203	Viral carcinogenesis - Homo sapiens (human)	0.00891239	59	0.997037	1	Mg
hsa00562	Inositol phosphate metabolism - Homo sapiens (human)	0.00060423	4	0.997368	1	Mg
hsa05100	Bacterial invasion of epithelial cells - Homo sapiens (human)	0.00060423	4	0.997368	1	Mg
hsa05140	Leishmaniasis - Homo sapiens (human)	0.00060423	4	0.997368	1	Mg
hsa04927	Cortisol synthesis and secretion - Homo sapiens (human)	0.000302115	2	0.997447	1	Mg
hsa04015	Rap1 signaling pathway - Homo sapiens (human)	0.00951662	63	0.997864	1	Mg
hsa04972	Pancreatic secretion - Homo sapiens (human)	0.00135952	9	0.998245	1	Mg
hsa04141	Protein processing in endoplasmic reticulum - Homo sapiens (human)	0.00589124	39	0.998373	1	Mg
hsa04720	Long-term potentiation - Homo sapiens (human)	0.000302115	2	0.998391	1	Mg
hsa04071	Sphingolipid signaling pathway - Homo sapiens (human)	0.00241692	16	0.998512	1	Mg
hsa04921	Oxytocin signaling pathway - Homo sapiens (human)	0.00422961	28	0.998537	1	Mg
hsa04350	TGF-beta signaling pathway - Homo sapiens (human)	0.00166163	11	0.998616	1	Mg
hsa05221	Acute myeloid leukemia - Homo sapiens (human)	0.000302115	2	0.998731	1	Mg
hsa04923	Regulation of lipolysis in adipocytes - Homo sapiens (human)	0.000151057	1	0.998814	1	Mg
hsa04932	Non-alcoholic fatty liver disease - Homo sapiens (human)	0.00422961	28	0.999364	1	Mg
hsa05230	Central carbon metabolism in cancer - Homo sapiens (human)	0.000302115	2	0.999393	1	Mg
hsa05133	Pertussis - Homo sapiens (human)	0.000453172	3	0.999394	1	Mg
hsa04022	cGMP-PKG signaling pathway - Homo sapiens (human)	0.00483384	32	0.999498	1	Mg
hsa00310	Lysine degradation - Homo sapiens (human)	0.000151057	1	0.999543	1	Mg
hsa03420	Nucleotide excision repair - Homo sapiens (human)	0.000151057	1	0.999543	1	Mg
hsa04725	Cholinergic synapse - Homo sapiens (human)	0.00166163	11	0.999647	1	Mg
hsa04012	ErbB signaling pathway - Homo sapiens (human)	0.00060423	4	0.999654	1	Mg
hsa04520	Adherens junction - Homo sapiens (human)	0.000755287	5	0.999792	1	Mg
hsa04912	GnRH signaling pathway - Homo sapiens (human)	0.000755287	5	0.999792	1	Mg
hsa00983	Drug metabolism - other enzymes - Homo sapiens (human)	0.000453172	3	0.999792	1	Mg
hsa04070	Phosphatidylinositol signaling system - Homo sapiens (human)	0.000906344	6	0.99981	1	Mg
hsa05145	Toxoplasmosis - Homo sapiens (human)	0.00135952	9	0.999892	1	Mg
hsa05168	Herpes simplex virus 1 infection - Homo sapiens (human)	0.00543807	36	0.99993	1	Mg
hsa05202	Transcriptional misregulation in cancer - Homo sapiens (human)	0.00725076	48	0.999936	1	Mg
hsa04914	Progesterone-mediated oocyte maturation - Homo sapiens (human)	0.00120846	8	0.999937	1	Mg
hsa04512	ECM-receptor interaction - Homo sapiens (human)	0.000453172	3	0.999973	1	Mg
hsa05161	Hepatitis B - Homo sapiens (human)	0.00392749	26	0.999975	1	Mg
hsa05171	Coronavirus disease - Homo sapiens (human)	0.0108761	72	0.999979	1	Mg
hsa04211	Longevity regulating pathway - Homo sapiens (human)	0.000453172	3	0.99998	1	Mg
hsa05235	PD-L1 expression and PD-1 checkpoint pathway in cancer - Homo sapiens (human)	0.000453172	3	0.99998	1	Mg
hsa04970	Salivary secretion - Homo sapiens (human)	0.000453172	3	0.999992	1	Mg
hsa04210	Apoptosis - Homo sapiens (human)	0.0021148	14	0.999994	1	Mg
hsa04910	Insulin signaling pathway - Homo sapiens (human)	0.0021148	14	0.999996	1	Mg
hsa04662	B cell receptor signaling pathway - Homo sapiens (human)	0.000302115	2	0.999998	1	Mg
hsa04072	Phospholipase D signaling pathway - Homo sapiens (human)	0.00256798	17	0.999998	1	Mg
hsa05215	Prostate cancer - Homo sapiens (human)	0.00060423	4	0.999999	1	Mg
hsa04659	Th17 cell differentiation - Homo sapiens (human)	0.00060423	4	1	1	Mg
hsa04976	Bile secretion - Homo sapiens (human)	0.000151057	1	1	1	Mg
hsa04137	Mitophagy - animal - Homo sapiens (human)	0.000453172	3	1	1	Mg
hsa04933	AGE-RAGE signaling pathway in diabetic complications - Homo sapiens (human)	0.000302115	2	1	1	Mg
hsa04620	Toll-like receptor signaling pathway - Homo sapiens (human)	0.000453172	3	1	1	Mg
hsa04974	Protein digestion and absorption - Homo sapiens (human)	0.000302115	2	1	1	Mg
hsa05142	Chagas disease - Homo sapiens (human)	0.000302115	2	1	1	Mg
hsa04630	JAK-STAT signaling pathway - Homo sapiens (human)	0.00302115	20	1	1	Mg
hsa04064	NF-kappa B signaling pathway - Homo sapiens (human)	0.000302115	2	1	1	Mg
hsa04660	T cell receptor signaling pathway - Homo sapiens (human)	0.000755287	5	1	1	Mg
hsa00190	Oxidative phosphorylation - Homo sapiens (human)	0.00135952	9	1	1	Mg
hsa04928	Parathyroid hormone synthesis, secretion and action - Homo sapiens (human)	0.000453172	3	1	1	Mg
hsa05170	Human immunodeficiency virus 1 infection - Homo sapiens (human)	0.0060423	40	1	1	Mg
hsa04152	AMPK signaling pathway - Homo sapiens (human)	0.00060423	4	1	1	Mg
hsa05164	Influenza A - Homo sapiens (human)	0.00271903	18	1	1	Mg
hsa04935	Growth hormone synthesis, secretion and action - Homo sapiens (human)	0.000453172	3	1	1	Mg
hsa04670	Leukocyte transendothelial migration - Homo sapiens (human)	0.000302115	2	1	1	Mg
hsa00230	Purine metabolism - Homo sapiens (human)	0.00060423	4	1	1	Mg
hsa05415	Diabetic cardiomyopathy - Homo sapiens (human)	0.00483384	32	1	1	Mg
hsa04144	Endocytosis - Homo sapiens (human)	0.00891239	59	1	1	Mg
hsa05135	Yersinia infection - Homo sapiens (human)	0.000906344	6	1	1	Mg
hsa05017	Spinocerebellar ataxia - Homo sapiens (human)	0.0010574	7	1	1	Mg
hsa05152	Tuberculosis - Homo sapiens (human)	0.00287009	19	1	1	Mg
hsa05166	Human T-cell leukemia virus 1 infection - Homo sapiens (human)	0.0060423	40	1	1	Mg
hsa04724	Glutamatergic synapse - Homo sapiens (human)	0.000151057	1	1	1	Mg
hsa04915	Estrogen signaling pathway - Homo sapiens (human)	0.000755287	5	1	1	Mg
hsa04926	Relaxin signaling pathway - Homo sapiens (human)	0.000453172	3	1	1	Mg
hsa03082	ATP-dependent chromatin remodeling - Homo sapiens (human)	0.000151057	1	1	1	Mg
hsa05162	Measles - Homo sapiens (human)	0.00060423	4	1	1	Mg
hsa04530	Tight junction - Homo sapiens (human)	0.00196375	13	1	1	Mg
hsa05132	Salmonella infection - Homo sapiens (human)	0.00785498	52	1	1	Mg
hsa05167	Kaposi sarcoma-associated herpesvirus infection - Homo sapiens (human)	0.00332326	22	1	1	Mg
hsa04728	Dopaminergic synapse - Homo sapiens (human)	0.000302115	2	1	1	Mg
hsa04360	Axon guidance - Homo sapiens (human)	0.00241692	16	1	1	Mg
hsa04650	Natural killer cell mediated cytotoxicity - Homo sapiens (human)	0.000151057	1	1	1	Mg
hsa04150	mTOR signaling pathway - Homo sapiens (human)	0.000755287	5	1	1	Mg
hsa00020	Citrate cycle (TCA cycle) - Homo sapiens (human)	0	0	1	1	Mg
hsa00620	Pyruvate metabolism - Homo sapiens (human)	0	0	1	1	Mg
hsa00561	Glycerolipid metabolism - Homo sapiens (human)	0	0	1	1	Mg
hsa01040	Biosynthesis of unsaturated fatty acids - Homo sapiens (human)	0	0	1	1	Mg
hsa00240	Pyrimidine metabolism - Homo sapiens (human)	0	0	1	1	Mg
hsa00250	Alanine, aspartate and glutamate metabolism - Homo sapiens (human)	0	0	1	1	Mg
hsa00330	Arginine and proline metabolism - Homo sapiens (human)	0	0	1	1	Mg
hsa00380	Tryptophan metabolism - Homo sapiens (human)	0	0	1	1	Mg
hsa00410	beta-Alanine metabolism - Homo sapiens (human)	0	0	1	1	Mg
hsa00480	Glutathione metabolism - Homo sapiens (human)	0	0	1	1	Mg
hsa00512	Mucin type O-glycan biosynthesis - Homo sapiens (human)	0	0	1	1	Mg
hsa00514	Other types of O-glycan biosynthesis - Homo sapiens (human)	0	0	1	1	Mg
hsa00760	Nicotinate and nicotinamide metabolism - Homo sapiens (human)	0	0	1	1	Mg
hsa03020	RNA polymerase - Homo sapiens (human)	0	0	1	1	Mg
hsa03022	Basal transcription factors - Homo sapiens (human)	0	0	1	1	Mg
hsa03040	Spliceosome - Homo sapiens (human)	0.00226586	15	1	1	Mg
hsa03010	Ribosome - Homo sapiens (human)	0.00347432	23	1	1	Mg
hsa03008	Ribosome biogenesis in eukaryotes - Homo sapiens (human)	0.000302115	2	1	1	Mg
hsa03060	Protein export - Homo sapiens (human)	0	0	1	1	Mg
hsa03410	Base excision repair - Homo sapiens (human)	0	0	1	1	Mg
hsa03460	Fanconi anemia pathway - Homo sapiens (human)	0	0	1	1	Mg
hsa02010	ABC transporters - Homo sapiens (human)	0	0	1	1	Mg
hsa04014	Ras signaling pathway - Homo sapiens (human)	0.00151057	10	1	1	Mg
hsa04310	Wnt signaling pathway - Homo sapiens (human)	0	0	1	1	Mg
hsa04370	VEGF signaling pathway - Homo sapiens (human)	0	0	1	1	Mg
hsa04020	Calcium signaling pathway - Homo sapiens (human)	0.00151057	10	1	1	Mg
hsa04024	cAMP signaling pathway - Homo sapiens (human)	0.00181269	12	1	1	Mg
hsa04080	Neuroactive ligand-receptor interaction - Homo sapiens (human)	0.000151057	1	1	1	Mg
hsa04060	Cytokine-cytokine receptor interaction - Homo sapiens (human)	0.000151057	1	1	1	Mg
hsa04514	Cell adhesion molecule (CAM) interaction - Homo sapiens (human)	0.000151057	1	1	1	Mg
hsa04142	Lysosome biogenesis - Homo sapiens (human)	0.00120846	8	1	1	Mg
hsa04146	Peroxisome - Homo sapiens (human)	0	0	1	1	Mg
hsa04140	Autophagy - animal - Homo sapiens (human)	0.00060423	4	1	1	Mg
hsa04110	Cell cycle - Homo sapiens (human)	0.00060423	4	1	1	Mg
hsa04810	Regulation of actin cytoskeleton - Homo sapiens (human)	0.00135952	9	1	1	Mg
hsa04613	Neutrophil extracellular trap formation - Homo sapiens (human)	0.00226586	15	1	1	Mg
hsa04621	NOD-like receptor signaling pathway - Homo sapiens (human)	0.00196375	13	1	1	Mg
hsa04622	RIG-I-like receptor signaling pathway - Homo sapiens (human)	0	0	1	1	Mg
hsa04623	Cytosolic DNA-sensing pathway - Homo sapiens (human)	0	0	1	1	Mg
hsa04657	IL-17 signaling pathway - Homo sapiens (human)	0	0	1	1	Mg
hsa04062	Chemokine signaling pathway - Homo sapiens (human)	0.00120846	8	1	1	Mg
hsa04920	Adipocytokine signaling pathway - Homo sapiens (human)	0	0	1	1	Mg
hsa04929	GnRH secretion - Homo sapiens (human)	0	0	1	1	Mg
hsa04913	Ovarian steroidogenesis - Homo sapiens (human)	0	0	1	1	Mg
hsa04973	Carbohydrate digestion and absorption - Homo sapiens (human)	0	0	1	1	Mg
hsa04978	Mineral absorption - Homo sapiens (human)	0	0	1	1	Mg
hsa04960	Aldosterone-regulated sodium reabsorption - Homo sapiens (human)	0	0	1	1	Mg
hsa04961	Endocrine and other factor-regulated calcium reabsorption - Homo sapiens (human)	0	0	1	1	Mg
hsa04966	Collecting duct acid secretion - Homo sapiens (human)	0	0	1	1	Mg
hsa04726	Serotonergic synapse - Homo sapiens (human)	0	0	1	1	Mg
hsa04740	Olfactory transduction - Homo sapiens (human)	0.000151057	1	1	1	Mg
hsa04710	Circadian rhythm - Homo sapiens (human)	0	0	1	1	Mg
hsa05200	Pathways in cancer - Homo sapiens (human)	0.00362538	24	1	1	Mg
hsa05206	MicroRNAs in cancer - Homo sapiens (human)	0.00528701	35	1	1	Mg
hsa05208	Chemical carcinogenesis - reactive oxygen species - Homo sapiens (human)	0	0	1	1	Mg
hsa05217	Basal cell carcinoma - Homo sapiens (human)	0	0	1	1	Mg
hsa05219	Bladder cancer - Homo sapiens (human)	0	0	1	1	Mg
hsa05169	Epstein-Barr virus infection - Homo sapiens (human)	0.000755287	5	1	1	Mg
hsa05165	Human papillomavirus infection - Homo sapiens (human)	0.00226586	15	1	1	Mg
hsa05120	Epithelial cell signaling in Helicobacter pylori infection - Homo sapiens (human)	0	0	1	1	Mg
hsa05131	Shigellosis - Homo sapiens (human)	0.0010574	7	1	1	Mg
hsa05323	Rheumatoid arthritis - Homo sapiens (human)	0	0	1	1	Mg
hsa05321	Inflammatory bowel disease - Homo sapiens (human)	0	0	1	1	Mg
hsa05012	Parkinson disease - Homo sapiens (human)	0.00151057	10	1	1	Mg
hsa05014	Amyotrophic lateral sclerosis - Homo sapiens (human)	0.0128399	85	1	1	Mg
hsa05016	Huntington disease - Homo sapiens (human)	0.00256798	17	1	1	Mg
hsa05020	Prion disease - Homo sapiens (human)	0.00362538	24	1	1	Mg
hsa05022	Pathways of neurodegeneration - multiple diseases - Homo sapiens (human)	0.00951662	63	1	1	Mg
hsa05030	Cocaine addiction - Homo sapiens (human)	0	0	1	1	Mg
hsa05034	Alcoholism - Homo sapiens (human)	0	0	1	1	Mg
hsa05417	Lipid and atherosclerosis - Homo sapiens (human)	0.00151057	10	1	1	Mg
hsa05418	Fluid shear stress and atherosclerosis - Homo sapiens (human)	0	0	1	1	Mg
hsa05412	Arrhythmogenic right ventricular cardiomyopathy - Homo sapiens (human)	0	0	1	1	Mg
hsa05416	Viral myocarditis - Homo sapiens (human)	0	0	1	1	Mg

## Sheet: Table S2
ID	Description	edgeRatio	Size	pvalue	p.adjust	cell
hsa04933	AGE-RAGE signaling pathway in diabetic complications - Homo sapiens (human)	0.067945	163	1.99111e-144	3.30524e-142	B cell
hsa05146	Amoebiasis - Homo sapiens (human)	0.0596082	143	1.47419e-116	1.22358e-114	B cell
hsa04060	Cytokine-cytokine receptor interaction - Homo sapiens (human)	0.124635	299	7.74588e-86	4.28605e-84	B cell
hsa05205	Proteoglycans in cancer - Homo sapiens (human)	0.0825344	198	2.79535e-80	1.16007e-78	B cell
hsa04926	Relaxin signaling pathway - Homo sapiens (human)	0.0325135	78	2.2145e-31	7.35214e-30	B cell
hsa05165	Human papillomavirus infection - Homo sapiens (human)	0.0791997	190	8.85745e-18	2.45056e-16	B cell
hsa04936	Alcoholic liver disease - Homo sapiens (human)	0.0233431	56	5.52761e-13	1.31083e-11	B cell
hsa04630	JAK-STAT signaling pathway - Homo sapiens (human)	0.020842	50	4.29683e-06	8.91592e-05	B cell
hsa05340	Primary immunodeficiency - Homo sapiens (human)	0.00375156	9	5.89562e-06	0.000108741	B cell
hsa05134	Legionellosis - Homo sapiens (human)	0.00500208	12	2.63283e-05	0.00043705	B cell
hsa05143	African trypanosomiasis - Homo sapiens (human)	0.00333472	8	3.02142e-05	0.000455959	B cell
hsa04650	Natural killer cell mediated cytotoxicity - Homo sapiens (human)	0.0133389	32	0.000141282	0.0018241	B cell
hsa05321	Inflammatory bowel disease - Homo sapiens (human)	0.00541892	13	0.000152915	0.0018241	B cell
hsa04810	Regulation of actin cytoskeleton - Homo sapiens (human)	0.0308462	74	0.00015384	0.0018241	B cell
hsa05210	Colorectal cancer - Homo sapiens (human)	0.00708629	17	0.000478695	0.00529756	B cell
hsa05144	Malaria - Homo sapiens (human)	0.00333472	8	0.00171653	0.017809	B cell
hsa04512	ECM-receptor interaction - Homo sapiens (human)	0.00666945	16	0.00201794	0.0197046	B cell
hsa04611	Platelet activation - Homo sapiens (human)	0.0108378	26	0.00220055	0.020294	B cell
hsa05145	Toxoplasmosis - Homo sapiens (human)	0.00875365	21	0.00428003	0.037394	B cell
hsa04917	Prolactin signaling pathway - Homo sapiens (human)	0.00458524	11	0.00536295	0.0445125	B cell
hsa04672	Intestinal immune network for IgA production - Homo sapiens (human)	0.00291788	7	0.00664261	0.0525083	B cell
hsa05218	Melanoma - Homo sapiens (human)	0.00458524	11	0.00796261	0.0600815	B cell
hsa05222	Small cell lung cancer - Homo sapiens (human)	0.00625261	15	0.010419	0.0751981	B cell
hsa05219	Bladder cancer - Homo sapiens (human)	0.0020842	5	0.0159034	0.109998	B cell
hsa04622	RIG-I-like receptor signaling pathway - Homo sapiens (human)	0.0041684	10	0.0168782	0.112071	B cell
hsa05140	Leishmaniasis - Homo sapiens (human)	0.00458524	11	0.0194356	0.124089	B cell
hsa05217	Basal cell carcinoma - Homo sapiens (human)	0.00333472	8	0.0241999	0.148785	B cell
hsa05216	Thyroid cancer - Homo sapiens (human)	0.00166736	4	0.0312407	0.184363	B cell
hsa05332	Graft-versus-host disease - Homo sapiens (human)	0.0020842	5	0.0322079	0.184363	B cell
hsa04061	Viral protein interaction with cytokine and cytokine receptor - Homo sapiens (human)	0.00583576	14	0.0597814	0.33079	B cell
hsa05168	Herpes simplex virus 1 infection - Homo sapiens (human)	0.0154231	37	0.0662681	0.354855	B cell
hsa05220	Chronic myeloid leukemia - Homo sapiens (human)	0.00375156	9	0.0779404	0.404316	B cell
hsa04062	Chemokine signaling pathway - Homo sapiens (human)	0.0170905	41	0.085461	0.429895	B cell
hsa04657	IL-17 signaling pathway - Homo sapiens (human)	0.00500208	12	0.0905544	0.442118	B cell
hsa04916	Melanogenesis - Homo sapiens (human)	0.00541892	13	0.115679	0.548647	B cell
hsa04213	Longevity regulating pathway - multiple species - Homo sapiens (human)	0.00250104	6	0.120243	0.554455	B cell
hsa04520	Adherens junction - Homo sapiens (human)	0.00458524	11	0.13981	0.611575	B cell
hsa04610	Complement and coagulation cascades - Homo sapiens (human)	0.0041684	10	0.143455	0.611575	B cell
hsa05330	Allograft rejection - Homo sapiens (human)	0.00125052	3	0.143683	0.611575	B cell
hsa05323	Rheumatoid arthritis - Homo sapiens (human)	0.00458524	11	0.16985	0.704877	B cell
hsa04913	Ovarian steroidogenesis - Homo sapiens (human)	0.00166736	4	0.207399	0.839713	B cell
hsa04940	Type I diabetes mellitus - Homo sapiens (human)	0.00125052	3	0.233481	0.922805	B cell
hsa05320	Autoimmune thyroid disease - Homo sapiens (human)	0.00166736	4	0.246293	0.950805	B cell
hsa04217	Necroptosis - Homo sapiens (human)	0.0116715	28	0.277259	1	B cell
hsa05410	Hypertrophic cardiomyopathy - Homo sapiens (human)	0.0041684	10	0.351856	1	B cell
hsa05213	Endometrial cancer - Homo sapiens (human)	0.00166736	4	0.355366	1	B cell
hsa04668	TNF signaling pathway - Homo sapiens (human)	0.00583576	14	0.356499	1	B cell
hsa04064	NF-kappa B signaling pathway - Homo sapiens (human)	0.00458524	11	0.368191	1	B cell
hsa04514	Cell adhesion molecule (CAM) interaction - Homo sapiens (human)	0.0100042	24	0.394052	1	B cell
hsa05230	Central carbon metabolism in cancer - Homo sapiens (human)	0.0020842	5	0.443939	1	B cell
hsa04658	Th1 and Th2 cell differentiation - Homo sapiens (human)	0.00333472	8	0.479917	1	B cell
hsa05223	Non-small cell lung cancer - Homo sapiens (human)	0.0020842	5	0.491778	1	B cell
hsa05167	Kaposi sarcoma-associated herpesvirus infection - Homo sapiens (human)	0.0141726	34	0.498201	1	B cell
hsa04623	Cytosolic DNA-sensing pathway - Homo sapiens (human)	0.00250104	6	0.553007	1	B cell
hsa03320	PPAR signaling pathway - Homo sapiens (human)	0.0020842	5	0.562717	1	B cell
hsa05214	Glioma - Homo sapiens (human)	0.0020842	5	0.562717	1	B cell
hsa05221	Acute myeloid leukemia - Homo sapiens (human)	0.00166736	4	0.568736	1	B cell
hsa04664	Fc epsilon RI signaling pathway - Homo sapiens (human)	0.00166736	4	0.591739	1	B cell
hsa04370	VEGF signaling pathway - Homo sapiens (human)	0.00125052	3	0.602535	1	B cell
hsa04920	Adipocytokine signaling pathway - Homo sapiens (human)	0.00166736	4	0.614322	1	B cell
hsa05416	Viral myocarditis - Homo sapiens (human)	0.00166736	4	0.614322	1	B cell
hsa05412	Arrhythmogenic right ventricular cardiomyopathy - Homo sapiens (human)	0.00250104	6	0.621655	1	B cell
hsa04371	Apelin signaling pathway - Homo sapiens (human)	0.00666945	16	0.640731	1	B cell
hsa05235	PD-L1 expression and PD-1 checkpoint pathway in cancer - Homo sapiens (human)	0.00250104	6	0.706153	1	B cell
hsa04115	p53 signaling pathway - Homo sapiens (human)	0.00166736	4	0.71889	1	B cell
hsa04660	T cell receptor signaling pathway - Homo sapiens (human)	0.00458524	11	0.748514	1	B cell
hsa05164	Influenza A - Homo sapiens (human)	0.00958733	23	0.761167	1	B cell
hsa04640	Hematopoietic cell lineage - Homo sapiens (human)	0.00291788	7	0.76651	1	B cell
hsa05120	Epithelial cell signaling in Helicobacter pylori infection - Homo sapiens (human)	0.00125052	3	0.812249	1	B cell
hsa04935	Growth hormone synthesis, secretion and action - Homo sapiens (human)	0.0041684	10	0.834577	1	B cell
hsa04625	C-type lectin receptor signaling pathway - Homo sapiens (human)	0.00291788	7	0.844074	1	B cell
hsa04662	B cell receptor signaling pathway - Homo sapiens (human)	0.0020842	5	0.845766	1	B cell
hsa05133	Pertussis - Homo sapiens (human)	0.00125052	3	0.897897	1	B cell
hsa04974	Protein digestion and absorption - Homo sapiens (human)	0.00250104	6	0.899098	1	B cell
hsa05142	Chagas disease - Homo sapiens (human)	0.00250104	6	0.899098	1	B cell
hsa04152	AMPK signaling pathway - Homo sapiens (human)	0.00375156	9	0.900675	1	B cell
hsa05211	Renal cell carcinoma - Homo sapiens (human)	0.000833681	2	0.925504	1	B cell
hsa04068	FoxO signaling pathway - Homo sapiens (human)	0.0041684	10	0.944199	1	B cell
hsa04915	Estrogen signaling pathway - Homo sapiens (human)	0.00458524	11	0.94881	1	B cell
hsa04270	Vascular smooth muscle contraction - Homo sapiens (human)	0.0041684	10	0.950173	1	B cell
hsa04350	TGF-beta signaling pathway - Homo sapiens (human)	0.00250104	6	0.951608	1	B cell
hsa04012	ErbB signaling pathway - Homo sapiens (human)	0.00125052	3	0.955122	1	B cell
hsa04071	Sphingolipid signaling pathway - Homo sapiens (human)	0.00333472	8	0.962059	1	B cell
hsa05414	Dilated cardiomyopathy - Homo sapiens (human)	0.0020842	5	0.962836	1	B cell
hsa05212	Pancreatic cancer - Homo sapiens (human)	0.000833681	2	0.96458	1	B cell
hsa05215	Prostate cancer - Homo sapiens (human)	0.0020842	5	0.966986	1	B cell
hsa05150	Staphylococcus aureus infection - Homo sapiens (human)	0.00166736	4	0.970979	1	B cell
hsa04928	Parathyroid hormone synthesis, secretion and action - Homo sapiens (human)	0.00250104	6	0.973263	1	B cell
hsa04659	Th17 cell differentiation - Homo sapiens (human)	0.0020842	5	0.977162	1	B cell
hsa04510	Focal adhesion - Homo sapiens (human)	0.010421	25	0.979104	1	B cell
hsa04066	HIF-1 signaling pathway - Homo sapiens (human)	0.0020842	5	0.979891	1	B cell
hsa04612	Antigen processing and presentation - Homo sapiens (human)	0.000833681	2	0.980366	1	B cell
hsa04912	GnRH signaling pathway - Homo sapiens (human)	0.00125052	3	0.980408	1	B cell
hsa05415	Diabetic cardiomyopathy - Homo sapiens (human)	0.010421	25	0.984158	1	B cell
hsa04919	Thyroid hormone signaling pathway - Homo sapiens (human)	0.00250104	6	0.989407	1	B cell
hsa05202	Transcriptional misregulation in cancer - Homo sapiens (human)	0.00958733	23	0.989529	1	B cell
hsa05418	Fluid shear stress and atherosclerosis - Homo sapiens (human)	0.00375156	9	0.991411	1	B cell
hsa04540	Gap junction - Homo sapiens (human)	0.000833681	2	0.992083	1	B cell
hsa04620	Toll-like receptor signaling pathway - Homo sapiens (human)	0.00166736	4	0.992202	1	B cell
hsa04931	Insulin resistance - Homo sapiens (human)	0.00166736	4	0.992202	1	B cell
hsa05206	MicroRNAs in cancer - Homo sapiens (human)	0.0291788	70	0.992532	1	B cell
hsa04211	Longevity regulating pathway - Homo sapiens (human)	0.000833681	2	0.9931	1	B cell
hsa04072	Phospholipase D signaling pathway - Homo sapiens (human)	0.0041684	10	0.993173	1	B cell
hsa04934	Cushing syndrome - Homo sapiens (human)	0.00458524	11	0.993973	1	B cell
hsa04932	Non-alcoholic fatty liver disease - Homo sapiens (human)	0.00458524	11	0.995584	1	B cell
hsa05162	Measles - Homo sapiens (human)	0.00291788	7	0.99649	1	B cell
hsa04670	Leukocyte transendothelial migration - Homo sapiens (human)	0.00166736	4	0.997263	1	B cell
hsa05226	Gastric cancer - Homo sapiens (human)	0.00375156	9	0.997526	1	B cell
hsa05231	Choline metabolism in cancer - Homo sapiens (human)	0.000833681	2	0.998166	1	B cell
hsa04210	Apoptosis - Homo sapiens (human)	0.00250104	6	0.998994	1	B cell
hsa05160	Hepatitis C - Homo sapiens (human)	0.00375156	9	0.999118	1	B cell
hsa05135	Yersinia infection - Homo sapiens (human)	0.00250104	6	0.999155	1	B cell
hsa04137	Mitophagy - animal - Homo sapiens (human)	0.000833681	2	0.999305	1	B cell
hsa05224	Breast cancer - Homo sapiens (human)	0.00291788	7	0.999552	1	B cell
hsa04380	Osteoclast differentiation - Homo sapiens (human)	0.00250104	6	0.999589	1	B cell
hsa04390	Hippo signaling pathway - Homo sapiens (human)	0.00333472	8	0.999745	1	B cell
hsa05225	Hepatocellular carcinoma - Homo sapiens (human)	0.0041684	10	0.999828	1	B cell
hsa04015	Rap1 signaling pathway - Homo sapiens (human)	0.00791997	19	0.999897	1	B cell
hsa04550	Signaling pathways regulating pluripotency of stem cells - Homo sapiens (human)	0.0020842	5	0.999927	1	B cell
hsa04910	Insulin signaling pathway - Homo sapiens (human)	0.00166736	4	0.999948	1	B cell
hsa04613	Neutrophil extracellular trap formation - Homo sapiens (human)	0.00583576	14	0.99995	1	B cell
hsa04722	Neurotrophin signaling pathway - Homo sapiens (human)	0.000833681	2	0.999954	1	B cell
hsa05200	Pathways in cancer - Homo sapiens (human)	0.0796165	191	0.999979	1	B cell
hsa04022	cGMP-PKG signaling pathway - Homo sapiens (human)	0.00291788	7	0.999989	1	B cell
hsa04114	Oocyte meiosis - Homo sapiens (human)	0.00125052	3	0.999991	1	B cell
hsa05417	Lipid and atherosclerosis - Homo sapiens (human)	0.00708629	17	0.999993	1	B cell
hsa05161	Hepatitis B - Homo sapiens (human)	0.00250104	6	0.999995	1	B cell
hsa05152	Tuberculosis - Homo sapiens (human)	0.00375156	9	0.999995	1	B cell
hsa04218	Cellular senescence - Homo sapiens (human)	0.0020842	5	0.999996	1	B cell
hsa04150	mTOR signaling pathway - Homo sapiens (human)	0.0020842	5	0.999997	1	B cell
hsa04110	Cell cycle - Homo sapiens (human)	0.0020842	5	0.999997	1	B cell
hsa05322	Systemic lupus erythematosus - Homo sapiens (human)	0.00125052	3	0.999997	1	B cell
hsa04360	Axon guidance - Homo sapiens (human)	0.00375156	9	0.999998	1	B cell
hsa04145	Phagosome - Homo sapiens (human)	0.00166736	4	0.999999	1	B cell
hsa05163	Human cytomegalovirus infection - Homo sapiens (human)	0.00708629	17	1	1	B cell
hsa04621	NOD-like receptor signaling pathway - Homo sapiens (human)	0.00333472	8	1	1	B cell
hsa04921	Oxytocin signaling pathway - Homo sapiens (human)	0.00125052	3	1	1	B cell
hsa04310	Wnt signaling pathway - Homo sapiens (human)	0.0020842	5	1	1	B cell
hsa05203	Viral carcinogenesis - Homo sapiens (human)	0.00375156	9	1	1	B cell
hsa05130	Pathogenic Escherichia coli infection - Homo sapiens (human)	0.00333472	8	1	1	B cell
hsa04141	Protein processing in endoplasmic reticulum - Homo sapiens (human)	0.00166736	4	1	1	B cell
hsa05207	Chemical carcinogenesis - receptor activation - Homo sapiens (human)	0.00458524	11	1	1	B cell
hsa04020	Calcium signaling pathway - Homo sapiens (human)	0.00833681	20	1	1	B cell
hsa04140	Autophagy - animal - Homo sapiens (human)	0.00125052	3	1	1	B cell
hsa04530	Tight junction - Homo sapiens (human)	0.00125052	3	1	1	B cell
hsa05169	Epstein-Barr virus infection - Homo sapiens (human)	0.00291788	7	1	1	B cell
hsa05034	Alcoholism - Homo sapiens (human)	0.00166736	4	1	1	B cell
hsa05170	Human immunodeficiency virus 1 infection - Homo sapiens (human)	0.00291788	7	1	1	B cell
hsa04014	Ras signaling pathway - Homo sapiens (human)	0.00458524	11	1	1	B cell
hsa05166	Human T-cell leukemia virus 1 infection - Homo sapiens (human)	0.00333472	8	1	1	B cell
hsa05208	Chemical carcinogenesis - reactive oxygen species - Homo sapiens (human)	0.00333472	8	1	1	B cell
hsa05171	Coronavirus disease - Homo sapiens (human)	0.00375156	9	1	1	B cell
hsa04024	cAMP signaling pathway - Homo sapiens (human)	0.00166736	4	1	1	B cell
hsa04010	MAPK signaling pathway - Homo sapiens (human)	0.00750313	18	1	1	B cell
hsa04151	PI3K-Akt signaling pathway - Homo sapiens (human)	0.00708629	17	1	1	B cell
hsa04080	Neuroactive ligand-receptor interaction - Homo sapiens (human)	0.00291788	7	1	1	B cell
hsa04144	Endocytosis - Homo sapiens (human)	0.0020842	5	1	1	B cell
hsa04714	Thermogenesis - Homo sapiens (human)	0.00125052	3	1	1	B cell
hsa05132	Salmonella infection - Homo sapiens (human)	0.00250104	6	1	1	B cell
hsa05131	Shigellosis - Homo sapiens (human)	0.00291788	7	1	1	B cell
hsa05010	Alzheimer disease - Homo sapiens (human)	0.00333472	8	1	1	B cell
hsa05012	Parkinson disease - Homo sapiens (human)	0.00166736	4	1	1	B cell
hsa05014	Amyotrophic lateral sclerosis - Homo sapiens (human)	0.0020842	5	1	1	B cell
hsa05016	Huntington disease - Homo sapiens (human)	0.00125052	3	1	1	B cell
hsa05020	Prion disease - Homo sapiens (human)	0.00333472	8	1	1	B cell
hsa05022	Pathways of neurodegeneration - multiple diseases - Homo sapiens (human)	0.0141726	34	1	1	B cell
hsa05146	Amoebiasis - Homo sapiens (human)	0.0710814	117	2.46741e-104	4.0959e-102	T cell
hsa04933	AGE-RAGE signaling pathway in diabetic complications - Homo sapiens (human)	0.0607533	100	2.36545e-84	1.96332e-82	T cell
hsa05205	Proteoglycans in cancer - Homo sapiens (human)	0.0735115	121	1.40303e-44	7.76345e-43	T cell
hsa04926	Relaxin signaling pathway - Homo sapiens (human)	0.0340219	56	6.43994e-24	2.67257e-22	T cell
hsa04060	Cytokine-cytokine receptor interaction - Homo sapiens (human)	0.0808019	133	5.50644e-21	1.82814e-19	T cell
hsa05321	Inflammatory bowel disease - Homo sapiens (human)	0.00850547	14	5.95247e-07	1.64685e-05	T cell
hsa04936	Alcoholic liver disease - Homo sapiens (human)	0.0194411	32	2.24195e-06	5.31662e-05	T cell
hsa04810	Regulation of actin cytoskeleton - Homo sapiens (human)	0.0346294	57	4.6326e-05	0.000961265	T cell
hsa05218	Melanoma - Homo sapiens (human)	0.0072904	12	0.000115712	0.00213425	T cell
hsa05134	Legionellosis - Homo sapiens (human)	0.0054678	9	0.000135773	0.00225384	T cell
hsa05144	Malaria - Homo sapiens (human)	0.00486027	8	0.000150514	0.00227139	T cell
hsa05340	Primary immunodeficiency - Homo sapiens (human)	0.0036452	6	0.000247079	0.00341792	T cell
hsa05222	Small cell lung cancer - Homo sapiens (human)	0.009113	15	0.000305546	0.00390159	T cell
hsa05219	Bladder cancer - Homo sapiens (human)	0.0036452	6	0.000554337	0.00657285	T cell
hsa04611	Platelet activation - Homo sapiens (human)	0.0127582	21	0.000830688	0.0087123	T cell
hsa04672	Intestinal immune network for IgA production - Homo sapiens (human)	0.00425273	7	0.00083974	0.0087123	T cell
hsa04610	Complement and coagulation cascades - Homo sapiens (human)	0.00789793	13	0.000994279	0.00970884	T cell
hsa04917	Prolactin signaling pathway - Homo sapiens (human)	0.00607533	10	0.00108087	0.00996798	T cell
hsa05330	Allograft rejection - Homo sapiens (human)	0.00303767	5	0.00225808	0.0197285	T cell
hsa05210	Colorectal cancer - Homo sapiens (human)	0.0072904	12	0.00242574	0.0201337	T cell
hsa05217	Basal cell carcinoma - Homo sapiens (human)	0.00486027	8	0.00296338	0.0234249	T cell
hsa04630	JAK-STAT signaling pathway - Homo sapiens (human)	0.0176185	29	0.00452856	0.03417	T cell
hsa05332	Graft-versus-host disease - Homo sapiens (human)	0.00303767	5	0.00756171	0.0545758	T cell
hsa04512	ECM-receptor interaction - Homo sapiens (human)	0.00668287	11	0.00926761	0.0622268	T cell
hsa05323	Rheumatoid arthritis - Homo sapiens (human)	0.0072904	12	0.0093715	0.0622268	T cell
hsa05145	Toxoplasmosis - Homo sapiens (human)	0.009113	15	0.0101256	0.0646481	T cell
hsa04520	Adherens junction - Homo sapiens (human)	0.00668287	11	0.0167479	0.102969	T cell
hsa04916	Melanogenesis - Homo sapiens (human)	0.0072904	12	0.0221143	0.131106	T cell
hsa05220	Chronic myeloid leukemia - Homo sapiens (human)	0.00486027	8	0.0278249	0.159274	T cell
hsa04213	Longevity regulating pathway - multiple species - Homo sapiens (human)	0.0036452	6	0.0289208	0.160028	T cell
hsa05320	Autoimmune thyroid disease - Homo sapiens (human)	0.00303767	5	0.03127	0.164356	T cell
hsa05140	Leishmaniasis - Homo sapiens (human)	0.00486027	8	0.0316831	0.164356	T cell
hsa04622	RIG-I-like receptor signaling pathway - Homo sapiens (human)	0.00425273	7	0.0378282	0.190287	T cell
hsa05216	Thyroid cancer - Homo sapiens (human)	0.0018226	3	0.0478961	0.227164	T cell
hsa05143	African trypanosomiasis - Homo sapiens (human)	0.0018226	3	0.0478961	0.227164	T cell
hsa04064	NF-kappa B signaling pathway - Homo sapiens (human)	0.00668287	11	0.0716832	0.323363	T cell
hsa04650	Natural killer cell mediated cytotoxicity - Homo sapiens (human)	0.00972053	16	0.0720748	0.323363	T cell
hsa05230	Central carbon metabolism in cancer - Homo sapiens (human)	0.0036452	6	0.0837161	0.365707	T cell
hsa04657	IL-17 signaling pathway - Homo sapiens (human)	0.0054678	9	0.0873529	0.37181	T cell
hsa05223	Non-small cell lung cancer - Homo sapiens (human)	0.0036452	6	0.102114	0.423772	T cell
hsa04940	Type I diabetes mellitus - Homo sapiens (human)	0.0018226	3	0.108107	0.437703	T cell
hsa04935	Growth hormone synthesis, secretion and action - Homo sapiens (human)	0.00789793	13	0.117315	0.463675	T cell
hsa05214	Glioma - Homo sapiens (human)	0.0036452	6	0.134463	0.519089	T cell
hsa04658	Th1 and Th2 cell differentiation - Homo sapiens (human)	0.00486027	8	0.150871	0.569196	T cell
hsa05213	Endometrial cancer - Homo sapiens (human)	0.00243013	4	0.15482	0.571115	T cell
hsa05235	PD-L1 expression and PD-1 checkpoint pathway in cancer - Homo sapiens (human)	0.00425273	7	0.214004	0.765999	T cell
hsa04913	Ovarian steroidogenesis - Homo sapiens (human)	0.0018226	3	0.216879	0.765999	T cell
hsa04623	Cytosolic DNA-sensing pathway - Homo sapiens (human)	0.0036452	6	0.23197	0.80223	T cell
hsa04640	Hematopoietic cell lineage - Homo sapiens (human)	0.00486027	8	0.252644	0.855896	T cell
hsa04152	AMPK signaling pathway - Homo sapiens (human)	0.00668287	11	0.283407	0.935026	T cell
hsa04371	Apelin signaling pathway - Homo sapiens (human)	0.00850547	14	0.291882	0.935026	T cell
hsa05221	Acute myeloid leukemia - Homo sapiens (human)	0.00243013	4	0.297112	0.935026	T cell
hsa05133	Pertussis - Homo sapiens (human)	0.00303767	5	0.298532	0.935026	T cell
hsa04664	Fc epsilon RI signaling pathway - Homo sapiens (human)	0.00243013	4	0.315395	0.969548	T cell
hsa05416	Viral myocarditis - Homo sapiens (human)	0.00243013	4	0.334039	1	T cell
hsa04668	TNF signaling pathway - Homo sapiens (human)	0.00607533	10	0.344081	1	T cell
hsa05120	Epithelial cell signaling in Helicobacter pylori infection - Homo sapiens (human)	0.00243013	4	0.352999	1	T cell
hsa05165	Human papillomavirus infection - Homo sapiens (human)	0.0425273	70	0.35952	1	T cell
hsa04370	VEGF signaling pathway - Homo sapiens (human)	0.0018226	3	0.360545	1	T cell
hsa04061	Viral protein interaction with cytokine and cytokine receptor - Homo sapiens (human)	0.00425273	7	0.39014	1	T cell
hsa03320	PPAR signaling pathway - Homo sapiens (human)	0.00243013	4	0.450922	1	T cell
hsa05412	Arrhythmogenic right ventricular cardiomyopathy - Homo sapiens (human)	0.00303767	5	0.451651	1	T cell
hsa05212	Pancreatic cancer - Homo sapiens (human)	0.00243013	4	0.470794	1	T cell
hsa05226	Gastric cancer - Homo sapiens (human)	0.00850547	14	0.481526	1	T cell
hsa04915	Estrogen signaling pathway - Homo sapiens (human)	0.0072904	12	0.490225	1	T cell
hsa04217	Necroptosis - Homo sapiens (human)	0.0103281	17	0.5271	1	T cell
hsa05410	Hypertrophic cardiomyopathy - Homo sapiens (human)	0.0036452	6	0.531645	1	T cell
hsa04662	B cell receptor signaling pathway - Homo sapiens (human)	0.00303767	5	0.550221	1	T cell
hsa04920	Adipocytokine signaling pathway - Homo sapiens (human)	0.0018226	3	0.558158	1	T cell
hsa04974	Protein digestion and absorption - Homo sapiens (human)	0.0036452	6	0.608367	1	T cell
hsa04012	ErbB signaling pathway - Homo sapiens (human)	0.00243013	4	0.643463	1	T cell
hsa04115	p53 signaling pathway - Homo sapiens (human)	0.0018226	3	0.651194	1	T cell
hsa05215	Prostate cancer - Homo sapiens (human)	0.0036452	6	0.662827	1	T cell
hsa04919	Thyroid hormone signaling pathway - Homo sapiens (human)	0.00486027	8	0.666661	1	T cell
hsa05162	Measles - Homo sapiens (human)	0.00607533	10	0.66967	1	T cell
hsa04934	Cushing syndrome - Homo sapiens (human)	0.00789793	13	0.682098	1	T cell
hsa05415	Diabetic cardiomyopathy - Homo sapiens (human)	0.0139733	23	0.701751	1	T cell
hsa05164	Influenza A - Homo sapiens (human)	0.00972053	16	0.712219	1	T cell
hsa04620	Toll-like receptor signaling pathway - Homo sapiens (human)	0.0036452	6	0.713628	1	T cell
hsa04659	Th17 cell differentiation - Homo sapiens (human)	0.0036452	6	0.713628	1	T cell
hsa04071	Sphingolipid signaling pathway - Homo sapiens (human)	0.00486027	8	0.717357	1	T cell
hsa04068	FoxO signaling pathway - Homo sapiens (human)	0.0054678	9	0.73162	1	T cell
hsa04510	Focal adhesion - Homo sapiens (human)	0.0133657	22	0.7396	1	T cell
hsa04380	Osteoclast differentiation - Homo sapiens (human)	0.00607533	10	0.766503	1	T cell
hsa04660	T cell receptor signaling pathway - Homo sapiens (human)	0.00425273	7	0.786153	1	T cell
hsa04625	C-type lectin receptor signaling pathway - Homo sapiens (human)	0.00303767	5	0.78736	1	T cell
hsa05211	Renal cell carcinoma - Homo sapiens (human)	0.00121507	2	0.788478	1	T cell
hsa04062	Chemokine signaling pathway - Homo sapiens (human)	0.0115431	19	0.792459	1	T cell
hsa04928	Parathyroid hormone synthesis, secretion and action - Homo sapiens (human)	0.0036452	6	0.801797	1	T cell
hsa05150	Staphylococcus aureus infection - Homo sapiens (human)	0.00243013	4	0.836354	1	T cell
hsa04514	Cell adhesion molecule (CAM) interaction - Homo sapiens (human)	0.0072904	12	0.839447	1	T cell
hsa04350	TGF-beta signaling pathway - Homo sapiens (human)	0.00303767	5	0.848538	1	T cell
hsa04540	Gap junction - Homo sapiens (human)	0.0018226	3	0.851158	1	T cell
hsa04211	Longevity regulating pathway - Homo sapiens (human)	0.0018226	3	0.861446	1	T cell
hsa04932	Non-alcoholic fatty liver disease - Homo sapiens (human)	0.00668287	11	0.872187	1	T cell
hsa04912	GnRH signaling pathway - Homo sapiens (human)	0.0018226	3	0.889202	1	T cell
hsa04670	Leukocyte transendothelial migration - Homo sapiens (human)	0.00303767	5	0.904167	1	T cell
hsa04612	Antigen processing and presentation - Homo sapiens (human)	0.00121507	2	0.909596	1	T cell
hsa04270	Vascular smooth muscle contraction - Homo sapiens (human)	0.00425273	7	0.91188	1	T cell
hsa04072	Phospholipase D signaling pathway - Homo sapiens (human)	0.0054678	9	0.914823	1	T cell
hsa05418	Fluid shear stress and atherosclerosis - Homo sapiens (human)	0.00486027	8	0.915264	1	T cell
hsa05160	Hepatitis C - Homo sapiens (human)	0.00607533	10	0.917197	1	T cell
hsa05168	Herpes simplex virus 1 infection - Homo sapiens (human)	0.00850547	14	0.919006	1	T cell
hsa05167	Kaposi sarcoma-associated herpesvirus infection - Homo sapiens (human)	0.0103281	17	0.921837	1	T cell
hsa04390	Hippo signaling pathway - Homo sapiens (human)	0.00607533	10	0.924053	1	T cell
hsa04066	HIF-1 signaling pathway - Homo sapiens (human)	0.00243013	4	0.930454	1	T cell
hsa05224	Breast cancer - Homo sapiens (human)	0.00486027	8	0.950449	1	T cell
hsa05142	Chagas disease - Homo sapiens (human)	0.0018226	3	0.952115	1	T cell
hsa05414	Dilated cardiomyopathy - Homo sapiens (human)	0.0018226	3	0.960205	1	T cell
hsa04550	Signaling pathways regulating pluripotency of stem cells - Homo sapiens (human)	0.00425273	7	0.964683	1	T cell
hsa04210	Apoptosis - Homo sapiens (human)	0.0036452	6	0.968217	1	T cell
hsa04931	Insulin resistance - Homo sapiens (human)	0.0018226	3	0.972983	1	T cell
hsa05231	Choline metabolism in cancer - Homo sapiens (human)	0.00121507	2	0.980606	1	T cell
hsa05202	Transcriptional misregulation in cancer - Homo sapiens (human)	0.009113	15	0.983193	1	T cell
hsa05135	Yersinia infection - Homo sapiens (human)	0.00303767	5	0.98885	1	T cell
hsa04137	Mitophagy - animal - Homo sapiens (human)	0.00121507	2	0.989737	1	T cell
hsa04022	cGMP-PKG signaling pathway - Homo sapiens (human)	0.00486027	8	0.993018	1	T cell
hsa04015	Rap1 signaling pathway - Homo sapiens (human)	0.009113	15	0.995692	1	T cell
hsa05225	Hepatocellular carcinoma - Homo sapiens (human)	0.00486027	8	0.995792	1	T cell
hsa04020	Calcium signaling pathway - Homo sapiens (human)	0.0145808	24	0.996012	1	T cell
hsa04114	Oocyte meiosis - Homo sapiens (human)	0.00243013	4	0.996506	1	T cell
hsa04910	Insulin signaling pathway - Homo sapiens (human)	0.00243013	4	0.996506	1	T cell
hsa04150	mTOR signaling pathway - Homo sapiens (human)	0.0036452	6	0.997266	1	T cell
hsa04621	NOD-like receptor signaling pathway - Homo sapiens (human)	0.00607533	10	0.997375	1	T cell
hsa04722	Neurotrophin signaling pathway - Homo sapiens (human)	0.00121507	2	0.998306	1	T cell
hsa04218	Cellular senescence - Homo sapiens (human)	0.00303767	5	0.999037	1	T cell
hsa04110	Cell cycle - Homo sapiens (human)	0.00303767	5	0.999166	1	T cell
hsa04613	Neutrophil extracellular trap formation - Homo sapiens (human)	0.00607533	10	0.999167	1	T cell
hsa05417	Lipid and atherosclerosis - Homo sapiens (human)	0.00789793	13	0.999496	1	T cell
hsa05163	Human cytomegalovirus infection - Homo sapiens (human)	0.009113	15	0.999519	1	T cell
hsa05206	MicroRNAs in cancer - Homo sapiens (human)	0.0236938	39	0.999583	1	T cell
hsa05322	Systemic lupus erythematosus - Homo sapiens (human)	0.0018226	3	0.999597	1	T cell
hsa04921	Oxytocin signaling pathway - Homo sapiens (human)	0.00243013	4	0.999622	1	T cell
hsa05152	Tuberculosis - Homo sapiens (human)	0.00425273	7	0.999698	1	T cell
hsa05161	Hepatitis B - Homo sapiens (human)	0.00243013	4	0.999908	1	T cell
hsa04141	Protein processing in endoplasmic reticulum - Homo sapiens (human)	0.00303767	5	0.999942	1	T cell
hsa05203	Viral carcinogenesis - Homo sapiens (human)	0.0054678	9	0.999943	1	T cell
hsa04360	Axon guidance - Homo sapiens (human)	0.0036452	6	0.999949	1	T cell
hsa05130	Pathogenic Escherichia coli infection - Homo sapiens (human)	0.00486027	8	0.999958	1	T cell
hsa04310	Wnt signaling pathway - Homo sapiens (human)	0.00243013	4	0.999993	1	T cell
hsa04140	Autophagy - animal - Homo sapiens (human)	0.0018226	3	0.999995	1	T cell
hsa04014	Ras signaling pathway - Homo sapiens (human)	0.0072904	12	0.999996	1	T cell
hsa05169	Epstein-Barr virus infection - Homo sapiens (human)	0.0036452	6	0.999999	1	T cell
hsa05171	Coronavirus disease - Homo sapiens (human)	0.00668287	11	0.999999	1	T cell
hsa05034	Alcoholism - Homo sapiens (human)	0.00243013	4	0.999999	1	T cell
hsa04145	Phagosome - Homo sapiens (human)	0.000607533	1	0.999999	1	T cell
hsa04530	Tight junction - Homo sapiens (human)	0.00121507	2	1	1	T cell
hsa05207	Chemical carcinogenesis - receptor activation - Homo sapiens (human)	0.00425273	7	1	1	T cell
hsa05208	Chemical carcinogenesis - reactive oxygen species - Homo sapiens (human)	0.00486027	8	1	1	T cell
hsa05170	Human immunodeficiency virus 1 infection - Homo sapiens (human)	0.0036452	6	1	1	T cell
hsa05132	Salmonella infection - Homo sapiens (human)	0.00607533	10	1	1	T cell
hsa04024	cAMP signaling pathway - Homo sapiens (human)	0.0036452	6	1	1	T cell
hsa05166	Human T-cell leukemia virus 1 infection - Homo sapiens (human)	0.00303767	5	1	1	T cell
hsa05131	Shigellosis - Homo sapiens (human)	0.0054678	9	1	1	T cell
hsa05200	Pathways in cancer - Homo sapiens (human)	0.0619684	102	1	1	T cell
hsa05020	Prion disease - Homo sapiens (human)	0.00607533	10	1	1	T cell
hsa04144	Endocytosis - Homo sapiens (human)	0.00303767	5	1	1	T cell
hsa04010	MAPK signaling pathway - Homo sapiens (human)	0.00789793	13	1	1	T cell
hsa04714	Thermogenesis - Homo sapiens (human)	0.0018226	3	1	1	T cell
hsa05012	Parkinson disease - Homo sapiens (human)	0.00243013	4	1	1	T cell
hsa04151	PI3K-Akt signaling pathway - Homo sapiens (human)	0.0121507	20	1	1	T cell
hsa04080	Neuroactive ligand-receptor interaction - Homo sapiens (human)	0.0018226	3	1	1	T cell
hsa05010	Alzheimer disease - Homo sapiens (human)	0.0054678	9	1	1	T cell
hsa05014	Amyotrophic lateral sclerosis - Homo sapiens (human)	0.00303767	5	1	1	T cell
hsa05016	Huntington disease - Homo sapiens (human)	0.0018226	3	1	1	T cell
hsa05022	Pathways of neurodegeneration - multiple diseases - Homo sapiens (human)	0.009113	15	1	1	T cell
hsa05146	Amoebiasis - Homo sapiens (human)	0.0546327	148	3.425e-115	5.68551e-113	DC
hsa04933	AGE-RAGE signaling pathway in diabetic complications - Homo sapiens (human)	0.0472499	128	3.69377e-94	3.06583e-92	DC
hsa04060	Cytokine-cytokine receptor interaction - Homo sapiens (human)	0.11591	314	3.31371e-82	1.83359e-80	DC
hsa05205	Proteoglycans in cancer - Homo sapiens (human)	0.0756737	205	1.73183e-76	7.1871e-75	DC
hsa04926	Relaxin signaling pathway - Homo sapiens (human)	0.0306386	83	1.60607e-31	5.33216e-30	DC
hsa05165	Human papillomavirus infection - Homo sapiens (human)	0.0837948	227	6.57822e-24	1.81997e-22	DC
hsa05321	Inflammatory bowel disease - Homo sapiens (human)	0.0107051	29	2.64855e-15	6.28085e-14	DC
hsa04936	Alcoholic liver disease - Homo sapiens (human)	0.0217793	59	2.22971e-12	4.62665e-11	DC
hsa04630	JAK-STAT signaling pathway - Homo sapiens (human)	0.0243632	66	4.33672e-10	7.99885e-09	DC
hsa04810	Regulation of actin cytoskeleton - Homo sapiens (human)	0.0365449	99	8.87821e-09	1.47378e-07	DC
hsa05134	Legionellosis - Homo sapiens (human)	0.00479882	13	1.89303e-05	0.000285675	DC
hsa05210	Colorectal cancer - Homo sapiens (human)	0.00775194	21	3.23705e-05	0.000447792	DC
hsa05168	Herpes simplex virus 1 infection - Homo sapiens (human)	0.0206718	56	6.88887e-05	0.000879656	DC
hsa05143	African trypanosomiasis - Homo sapiens (human)	0.00258398	7	0.000437406	0.00518639	DC
hsa04650	Natural killer cell mediated cytotoxicity - Homo sapiens (human)	0.0121816	33	0.00054499	0.00603122	DC
hsa04622	RIG-I-like receptor signaling pathway - Homo sapiens (human)	0.00516796	14	0.000788315	0.00817877	DC
hsa05144	Malaria - Homo sapiens (human)	0.00332226	9	0.000930289	0.009084	DC
hsa05219	Bladder cancer - Homo sapiens (human)	0.00258398	7	0.00145318	0.0134015	DC
hsa04917	Prolactin signaling pathway - Homo sapiens (human)	0.00442968	12	0.00488141	0.0426481	DC
hsa05222	Small cell lung cancer - Homo sapiens (human)	0.00627538	17	0.00649497	0.0539083	DC
hsa05218	Melanoma - Homo sapiens (human)	0.00442968	12	0.00743614	0.0587809	DC
hsa05340	Primary immunodeficiency - Homo sapiens (human)	0.0018457	5	0.0140178	0.105771	DC
hsa05330	Allograft rejection - Homo sapiens (human)	0.0018457	5	0.0171806	0.123999	DC
hsa05223	Non-small cell lung cancer - Homo sapiens (human)	0.00406054	11	0.018008	0.124555	DC
hsa04611	Platelet activation - Homo sapiens (human)	0.00885936	24	0.0292184	0.19401	DC
hsa05323	Rheumatoid arthritis - Homo sapiens (human)	0.0055371	15	0.0371364	0.227018	DC
hsa04672	Intestinal immune network for IgA production - Homo sapiens (human)	0.00221484	6	0.0375743	0.227018	DC
hsa04217	Necroptosis - Homo sapiens (human)	0.0140273	38	0.0382922	0.227018	DC
hsa05140	Leishmaniasis - Homo sapiens (human)	0.00406054	11	0.0409995	0.234687	DC
hsa05217	Basal cell carcinoma - Homo sapiens (human)	0.00295312	8	0.0441124	0.242499	DC
hsa05216	Thyroid cancer - Homo sapiens (human)	0.00147656	4	0.045286	0.242499	DC
hsa05332	Graft-versus-host disease - Homo sapiens (human)	0.0018457	5	0.0495448	0.257014	DC
hsa04512	ECM-receptor interaction - Homo sapiens (human)	0.00479882	13	0.0534887	0.269065	DC
hsa04657	IL-17 signaling pathway - Homo sapiens (human)	0.00516796	14	0.0587112	0.286649	DC
hsa04610	Complement and coagulation cascades - Homo sapiens (human)	0.00442968	12	0.0852471	0.404315	DC
hsa04066	HIF-1 signaling pathway - Homo sapiens (human)	0.00627538	17	0.096079	0.443031	DC
hsa05410	Hypertrophic cardiomyopathy - Homo sapiens (human)	0.00516796	14	0.110232	0.494552	DC
hsa05212	Pancreatic cancer - Homo sapiens (human)	0.00332226	9	0.133885	0.573828	DC
hsa04062	Chemokine signaling pathway - Homo sapiens (human)	0.0162422	44	0.134815	0.573828	DC
hsa04213	Longevity regulating pathway - multiple species - Homo sapiens (human)	0.00221484	6	0.178049	0.735652	DC
hsa05145	Toxoplasmosis - Homo sapiens (human)	0.00590624	16	0.181697	0.735652	DC
hsa04916	Melanogenesis - Homo sapiens (human)	0.00479882	13	0.211452	0.835739	DC
hsa05220	Chronic myeloid leukemia - Homo sapiens (human)	0.00295312	8	0.230725	0.890707	DC
hsa04913	Ovarian steroidogenesis - Homo sapiens (human)	0.00147656	4	0.271629	1	DC
hsa04061	Viral protein interaction with cytokine and cytokine receptor - Homo sapiens (human)	0.00442968	12	0.284645	1	DC
hsa04940	Type I diabetes mellitus - Homo sapiens (human)	0.00110742	3	0.290906	1	DC
hsa05320	Autoimmune thyroid disease - Homo sapiens (human)	0.00147656	4	0.317862	1	DC
hsa04668	TNF signaling pathway - Homo sapiens (human)	0.00590624	16	0.325802	1	DC
hsa05213	Endometrial cancer - Homo sapiens (human)	0.00147656	4	0.441947	1	DC
hsa05221	Acute myeloid leukemia - Homo sapiens (human)	0.0018457	5	0.473327	1	DC
hsa04520	Adherens junction - Homo sapiens (human)	0.00332226	9	0.477463	1	DC
hsa05164	Influenza A - Homo sapiens (human)	0.0110742	30	0.493211	1	DC
hsa04664	Fc epsilon RI signaling pathway - Homo sapiens (human)	0.0018457	5	0.498731	1	DC
hsa03320	PPAR signaling pathway - Homo sapiens (human)	0.00221484	6	0.499289	1	DC
hsa05214	Glioma - Homo sapiens (human)	0.00221484	6	0.499289	1	DC
hsa05235	PD-L1 expression and PD-1 checkpoint pathway in cancer - Homo sapiens (human)	0.00295312	8	0.541807	1	DC
hsa05230	Central carbon metabolism in cancer - Homo sapiens (human)	0.0018457	5	0.549078	1	DC
hsa04115	p53 signaling pathway - Homo sapiens (human)	0.0018457	5	0.645368	1	DC
hsa05206	MicroRNAs in cancer - Homo sapiens (human)	0.036914	100	0.64592	1	DC
hsa04623	Cytosolic DNA-sensing pathway - Homo sapiens (human)	0.00221484	6	0.668642	1	DC
hsa04370	VEGF signaling pathway - Homo sapiens (human)	0.00110742	3	0.682928	1	DC
hsa04935	Growth hormone synthesis, secretion and action - Homo sapiens (human)	0.00479882	13	0.705051	1	DC
hsa04920	Adipocytokine signaling pathway - Homo sapiens (human)	0.00147656	4	0.706282	1	DC
hsa05416	Viral myocarditis - Homo sapiens (human)	0.00147656	4	0.706282	1	DC
hsa04012	ErbB signaling pathway - Homo sapiens (human)	0.00221484	6	0.732425	1	DC
hsa05412	Arrhythmogenic right ventricular cardiomyopathy - Homo sapiens (human)	0.00221484	6	0.732425	1	DC
hsa04658	Th1 and Th2 cell differentiation - Homo sapiens (human)	0.00258398	7	0.744809	1	DC
hsa04064	NF-kappa B signaling pathway - Homo sapiens (human)	0.00332226	9	0.755413	1	DC
hsa04510	Focal adhesion - Homo sapiens (human)	0.013289	36	0.794487	1	DC
hsa05142	Chagas disease - Homo sapiens (human)	0.00295312	8	0.817676	1	DC
hsa04514	Cell adhesion molecule (CAM) interaction - Homo sapiens (human)	0.00775194	21	0.830204	1	DC
hsa05417	Lipid and atherosclerosis - Homo sapiens (human)	0.0147656	40	0.838619	1	DC
hsa05133	Pertussis - Homo sapiens (human)	0.00147656	4	0.846544	1	DC
hsa05200	Pathways in cancer - Homo sapiens (human)	0.0981912	266	0.847801	1	DC
hsa04915	Estrogen signaling pathway - Homo sapiens (human)	0.0055371	15	0.854606	1	DC
hsa05211	Renal cell carcinoma - Homo sapiens (human)	0.00110742	3	0.857959	1	DC
hsa04640	Hematopoietic cell lineage - Homo sapiens (human)	0.00258398	7	0.860067	1	DC
hsa05215	Prostate cancer - Homo sapiens (human)	0.00295312	8	0.861474	1	DC
hsa04660	T cell receptor signaling pathway - Homo sapiens (human)	0.00406054	11	0.865545	1	DC
hsa04919	Thyroid hormone signaling pathway - Homo sapiens (human)	0.00406054	11	0.865545	1	DC
hsa04371	Apelin signaling pathway - Homo sapiens (human)	0.0055371	15	0.868041	1	DC
hsa05120	Epithelial cell signaling in Helicobacter pylori infection - Homo sapiens (human)	0.00110742	3	0.870615	1	DC
hsa04068	FoxO signaling pathway - Homo sapiens (human)	0.00479882	13	0.887047	1	DC
hsa04625	C-type lectin receptor signaling pathway - Homo sapiens (human)	0.00258398	7	0.915741	1	DC
hsa04152	AMPK signaling pathway - Homo sapiens (human)	0.0036914	10	0.919507	1	DC
hsa05167	Kaposi sarcoma-associated herpesvirus infection - Homo sapiens (human)	0.0110742	30	0.921627	1	DC
hsa04270	Vascular smooth muscle contraction - Homo sapiens (human)	0.00442968	12	0.938407	1	DC
hsa04659	Th17 cell differentiation - Homo sapiens (human)	0.00258398	7	0.946433	1	DC
hsa05162	Measles - Homo sapiens (human)	0.00442968	12	0.951564	1	DC
hsa04380	Osteoclast differentiation - Homo sapiens (human)	0.00479882	13	0.959821	1	DC
hsa04662	B cell receptor signaling pathway - Homo sapiens (human)	0.00147656	4	0.961769	1	DC
hsa04934	Cushing syndrome - Homo sapiens (human)	0.00590624	16	0.962081	1	DC
hsa04071	Sphingolipid signaling pathway - Homo sapiens (human)	0.00332226	9	0.970157	1	DC
hsa05226	Gastric cancer - Homo sapiens (human)	0.00516796	14	0.97532	1	DC
hsa04974	Protein digestion and absorption - Homo sapiens (human)	0.0018457	5	0.978336	1	DC
hsa04350	TGF-beta signaling pathway - Homo sapiens (human)	0.00221484	6	0.97885	1	DC
hsa04928	Parathyroid hormone synthesis, secretion and action - Homo sapiens (human)	0.00221484	6	0.989651	1	DC
hsa05160	Hepatitis C - Homo sapiens (human)	0.00516796	14	0.989753	1	DC
hsa04620	Toll-like receptor signaling pathway - Homo sapiens (human)	0.0018457	5	0.990787	1	DC
hsa04931	Insulin resistance - Homo sapiens (human)	0.0018457	5	0.990787	1	DC
hsa04912	GnRH signaling pathway - Homo sapiens (human)	0.00110742	3	0.990859	1	DC
hsa04550	Signaling pathways regulating pluripotency of stem cells - Homo sapiens (human)	0.00406054	11	0.991823	1	DC
hsa05414	Dilated cardiomyopathy - Homo sapiens (human)	0.00147656	4	0.994602	1	DC
hsa05418	Fluid shear stress and atherosclerosis - Homo sapiens (human)	0.0036914	10	0.994853	1	DC
hsa04390	Hippo signaling pathway - Homo sapiens (human)	0.00479882	13	0.995659	1	DC
hsa05202	Transcriptional misregulation in cancer - Homo sapiens (human)	0.0092285	25	0.995679	1	DC
hsa05231	Choline metabolism in cancer - Homo sapiens (human)	0.00110742	3	0.996353	1	DC
hsa05150	Staphylococcus aureus infection - Homo sapiens (human)	0.00110742	3	0.996353	1	DC
hsa04540	Gap junction - Homo sapiens (human)	0.00073828	2	0.996394	1	DC
hsa04211	Longevity regulating pathway - Homo sapiens (human)	0.00073828	2	0.99692	1	DC
hsa04670	Leukocyte transendothelial migration - Homo sapiens (human)	0.0018457	5	0.996964	1	DC
hsa04210	Apoptosis - Homo sapiens (human)	0.00295312	8	0.997993	1	DC
hsa04612	Antigen processing and presentation - Homo sapiens (human)	0.00036914	1	0.99866	1	DC
hsa04932	Non-alcoholic fatty liver disease - Homo sapiens (human)	0.0036914	10	0.999677	1	DC
hsa05224	Breast cancer - Homo sapiens (human)	0.00295312	8	0.999756	1	DC
hsa04137	Mitophagy - animal - Homo sapiens (human)	0.00073828	2	0.999777	1	DC
hsa04072	Phospholipase D signaling pathway - Homo sapiens (human)	0.00295312	8	0.999801	1	DC
hsa05135	Yersinia infection - Homo sapiens (human)	0.00221484	6	0.999828	1	DC
hsa05415	Diabetic cardiomyopathy - Homo sapiens (human)	0.00775194	21	0.999854	1	DC
hsa04022	cGMP-PKG signaling pathway - Homo sapiens (human)	0.0036914	10	0.999954	1	DC
hsa05161	Hepatitis B - Homo sapiens (human)	0.00332226	9	0.999971	1	DC
hsa05225	Hepatocellular carcinoma - Homo sapiens (human)	0.0036914	10	0.999982	1	DC
hsa05163	Human cytomegalovirus infection - Homo sapiens (human)	0.0092285	25	0.999983	1	DC
hsa04722	Neurotrophin signaling pathway - Homo sapiens (human)	0.00073828	2	0.99999	1	DC
hsa04114	Oocyte meiosis - Homo sapiens (human)	0.00147656	4	0.999992	1	DC
hsa04110	Cell cycle - Homo sapiens (human)	0.00258398	7	0.999993	1	DC
hsa04621	NOD-like receptor signaling pathway - Homo sapiens (human)	0.00442968	12	0.999997	1	DC
hsa04218	Cellular senescence - Homo sapiens (human)	0.00221484	6	0.999998	1	DC
hsa04015	Rap1 signaling pathway - Homo sapiens (human)	0.00664452	18	0.999998	1	DC
hsa04360	Axon guidance - Homo sapiens (human)	0.00406054	11	0.999998	1	DC
hsa04910	Insulin signaling pathway - Homo sapiens (human)	0.00110742	3	0.999999	1	DC
hsa05152	Tuberculosis - Homo sapiens (human)	0.0036914	10	0.999999	1	DC
hsa04613	Neutrophil extracellular trap formation - Homo sapiens (human)	0.00479882	13	0.999999	1	DC
hsa05322	Systemic lupus erythematosus - Homo sapiens (human)	0.00110742	3	1	1	DC
hsa04150	mTOR signaling pathway - Homo sapiens (human)	0.0018457	5	1	1	DC
hsa05171	Coronavirus disease - Homo sapiens (human)	0.00849022	23	1	1	DC
hsa05169	Epstein-Barr virus infection - Homo sapiens (human)	0.00479882	13	1	1	DC
hsa04921	Oxytocin signaling pathway - Homo sapiens (human)	0.00110742	3	1	1	DC
hsa04145	Phagosome - Homo sapiens (human)	0.00110742	3	1	1	DC
hsa04020	Calcium signaling pathway - Homo sapiens (human)	0.00885936	24	1	1	DC
hsa04141	Protein processing in endoplasmic reticulum - Homo sapiens (human)	0.0018457	5	1	1	DC
hsa04310	Wnt signaling pathway - Homo sapiens (human)	0.0018457	5	1	1	DC
hsa05170	Human immunodeficiency virus 1 infection - Homo sapiens (human)	0.00406054	11	1	1	DC
hsa04140	Autophagy - animal - Homo sapiens (human)	0.00110742	3	1	1	DC
hsa05130	Pathogenic Escherichia coli infection - Homo sapiens (human)	0.00295312	8	1	1	DC
hsa05203	Viral carcinogenesis - Homo sapiens (human)	0.00332226	9	1	1	DC
hsa05207	Chemical carcinogenesis - receptor activation - Homo sapiens (human)	0.00406054	11	1	1	DC
hsa04530	Tight junction - Homo sapiens (human)	0.00073828	2	1	1	DC
hsa05166	Human T-cell leukemia virus 1 infection - Homo sapiens (human)	0.00406054	11	1	1	DC
hsa05034	Alcoholism - Homo sapiens (human)	0.00147656	4	1	1	DC
hsa05208	Chemical carcinogenesis - reactive oxygen species - Homo sapiens (human)	0.0036914	10	1	1	DC
hsa04014	Ras signaling pathway - Homo sapiens (human)	0.00442968	12	1	1	DC
hsa04010	MAPK signaling pathway - Homo sapiens (human)	0.00664452	18	1	1	DC
hsa04024	cAMP signaling pathway - Homo sapiens (human)	0.0018457	5	1	1	DC
hsa04151	PI3K-Akt signaling pathway - Homo sapiens (human)	0.0055371	15	1	1	DC
hsa04080	Neuroactive ligand-receptor interaction - Homo sapiens (human)	0.00221484	6	1	1	DC
hsa04144	Endocytosis - Homo sapiens (human)	0.00258398	7	1	1	DC
hsa04714	Thermogenesis - Homo sapiens (human)	0.00110742	3	1	1	DC
hsa05132	Salmonella infection - Homo sapiens (human)	0.00332226	9	1	1	DC
hsa05131	Shigellosis - Homo sapiens (human)	0.00295312	8	1	1	DC
hsa05010	Alzheimer disease - Homo sapiens (human)	0.00406054	11	1	1	DC
hsa05012	Parkinson disease - Homo sapiens (human)	0.0018457	5	1	1	DC
hsa05014	Amyotrophic lateral sclerosis - Homo sapiens (human)	0.0018457	5	1	1	DC
hsa05016	Huntington disease - Homo sapiens (human)	0.00110742	3	1	1	DC
hsa05020	Prion disease - Homo sapiens (human)	0.00295312	8	1	1	DC
hsa05022	Pathways of neurodegeneration - multiple diseases - Homo sapiens (human)	0.0151347	41	1	1	DC
hsa05146	Amoebiasis - Homo sapiens (human)	0.0666223	100	1.26597e-86	2.10152e-84	Neutrophil
hsa04933	AGE-RAGE signaling pathway in diabetic complications - Homo sapiens (human)	0.0626249	94	1.37844e-80	1.1441e-78	Neutrophil
hsa05205	Proteoglycans in cancer - Homo sapiens (human)	0.0672885	101	2.62132e-34	1.45046e-32	Neutrophil
hsa04926	Relaxin signaling pathway - Homo sapiens (human)	0.0353098	53	1.90728e-23	7.91519e-22	Neutrophil
hsa05321	Inflammatory bowel disease - Homo sapiens (human)	0.00866089	13	1.21998e-06	4.05035e-05	Neutrophil
hsa04060	Cytokine-cytokine receptor interaction - Homo sapiens (human)	0.0546302	82	5.77658e-06	0.000159819	Neutrophil
hsa05134	Legionellosis - Homo sapiens (human)	0.00666223	10	1.12637e-05	0.000267111	Neutrophil
hsa04917	Prolactin signaling pathway - Homo sapiens (human)	0.00799467	12	2.88464e-05	0.000598562	Neutrophil
hsa05219	Bladder cancer - Homo sapiens (human)	0.00466356	7	4.30127e-05	0.000793345	Neutrophil
hsa05340	Primary immunodeficiency - Homo sapiens (human)	0.00399734	6	0.000151137	0.00250888	Neutrophil
hsa05218	Melanoma - Homo sapiens (human)	0.00732845	11	0.000209812	0.00316625	Neutrophil
hsa05145	Toxoplasmosis - Homo sapiens (human)	0.011992	18	0.000265768	0.00367646	Neutrophil
hsa04810	Regulation of actin cytoskeleton - Homo sapiens (human)	0.0333111	50	0.000312548	0.003991	Neutrophil
hsa04610	Complement and coagulation cascades - Homo sapiens (human)	0.00866089	13	0.00043103	0.00511079	Neutrophil
hsa04672	Intestinal immune network for IgA production - Homo sapiens (human)	0.00466356	7	0.000491478	0.00543903	Neutrophil
hsa04936	Alcoholic liver disease - Homo sapiens (human)	0.0159893	24	0.000659012	0.00683725	Neutrophil
hsa05222	Small cell lung cancer - Homo sapiens (human)	0.00866089	13	0.00117381	0.0114619	Neutrophil
hsa04512	ECM-receptor interaction - Homo sapiens (human)	0.00799467	12	0.00166377	0.0153437	Neutrophil
hsa05144	Malaria - Homo sapiens (human)	0.00399734	6	0.0026389	0.0230557	Neutrophil
hsa05210	Colorectal cancer - Homo sapiens (human)	0.00732845	11	0.00346278	0.0281413	Neutrophil
hsa04611	Platelet activation - Homo sapiens (human)	0.011992	18	0.00356004	0.0281413	Neutrophil
hsa04630	JAK-STAT signaling pathway - Homo sapiens (human)	0.017988	27	0.00459767	0.0346915	Neutrophil
hsa04622	RIG-I-like receptor signaling pathway - Homo sapiens (human)	0.00532978	8	0.00827191	0.0597016	Neutrophil
hsa04520	Adherens junction - Homo sapiens (human)	0.00732845	11	0.00902242	0.0624051	Neutrophil
hsa04650	Natural killer cell mediated cytotoxicity - Homo sapiens (human)	0.011992	18	0.010222	0.0678741	Neutrophil
hsa04916	Melanogenesis - Homo sapiens (human)	0.00799467	12	0.0116942	0.0746627	Neutrophil
hsa05214	Glioma - Homo sapiens (human)	0.00532978	8	0.015027	0.0923884	Neutrophil
hsa05140	Leishmaniasis - Homo sapiens (human)	0.00532978	8	0.0198086	0.117437	Neutrophil
hsa05217	Basal cell carcinoma - Homo sapiens (human)	0.00399734	6	0.0224796	0.128676	Neutrophil
hsa05323	Rheumatoid arthritis - Homo sapiens (human)	0.00666223	10	0.0286206	0.158367	Neutrophil
hsa05143	African trypanosomiasis - Homo sapiens (human)	0.00199867	3	0.0382067	0.204591	Neutrophil
hsa04064	NF-kappa B signaling pathway - Homo sapiens (human)	0.00732845	11	0.042734	0.221683	Neutrophil
hsa05330	Allograft rejection - Homo sapiens (human)	0.00199867	3	0.0496136	0.246485	Neutrophil
hsa04658	Th1 and Th2 cell differentiation - Homo sapiens (human)	0.005996	9	0.0504848	0.246485	Neutrophil
hsa04657	IL-17 signaling pathway - Homo sapiens (human)	0.005996	9	0.0562078	0.266586	Neutrophil
hsa05230	Central carbon metabolism in cancer - Homo sapiens (human)	0.00399734	6	0.0594496	0.274129	Neutrophil
hsa05223	Non-small cell lung cancer - Homo sapiens (human)	0.00399734	6	0.0733254	0.328973	Neutrophil
hsa05320	Autoimmune thyroid disease - Homo sapiens (human)	0.00266489	4	0.0753231	0.329043	Neutrophil
hsa04940	Type I diabetes mellitus - Homo sapiens (human)	0.00199867	3	0.0879845	0.374498	Neutrophil
hsa05410	Hypertrophic cardiomyopathy - Homo sapiens (human)	0.005996	9	0.0922513	0.382843	Neutrophil
hsa05332	Graft-versus-host disease - Homo sapiens (human)	0.00199867	3	0.0974638	0.39461	Neutrophil
hsa05220	Chronic myeloid leukemia - Homo sapiens (human)	0.00399734	6	0.107635	0.425414	Neutrophil
hsa04935	Growth hormone synthesis, secretion and action - Homo sapiens (human)	0.00799467	12	0.120713	0.461778	Neutrophil
hsa05213	Endometrial cancer - Homo sapiens (human)	0.00266489	4	0.122399	0.461778	Neutrophil
hsa04213	Longevity regulating pathway - multiple species - Homo sapiens (human)	0.00266489	4	0.157849	0.582287	Neutrophil
hsa05216	Thyroid cancer - Homo sapiens (human)	0.00133245	2	0.167436	0.604227	Neutrophil
hsa04623	Cytosolic DNA-sensing pathway - Homo sapiens (human)	0.00399734	6	0.176445	0.623189	Neutrophil
hsa04913	Ovarian steroidogenesis - Homo sapiens (human)	0.00199867	3	0.181114	0.626352	Neutrophil
hsa05221	Acute myeloid leukemia - Homo sapiens (human)	0.00266489	4	0.244139	0.82276	Neutrophil
hsa05168	Herpes simplex virus 1 infection - Homo sapiens (human)	0.0139907	21	0.247819	0.82276	Neutrophil
hsa04625	C-type lectin receptor signaling pathway - Homo sapiens (human)	0.00532978	8	0.257456	0.826505	Neutrophil
hsa04664	Fc epsilon RI signaling pathway - Homo sapiens (human)	0.00266489	4	0.260304	0.826505	Neutrophil
hsa04915	Estrogen signaling pathway - Homo sapiens (human)	0.00866089	13	0.263884	0.826505	Neutrophil
hsa04920	Adipocytokine signaling pathway - Homo sapiens (human)	0.00266489	4	0.276909	0.85015	Neutrophil
hsa05235	PD-L1 expression and PD-1 checkpoint pathway in cancer - Homo sapiens (human)	0.00399734	6	0.281676	0.85015	Neutrophil
hsa05120	Epithelial cell signaling in Helicobacter pylori infection - Homo sapiens (human)	0.00266489	4	0.293921	0.871266	Neutrophil
hsa04061	Viral protein interaction with cytokine and cytokine receptor - Homo sapiens (human)	0.00466356	7	0.306126	0.886023	Neutrophil
hsa04370	VEGF signaling pathway - Homo sapiens (human)	0.00199867	3	0.309574	0.886023	Neutrophil
hsa04974	Protein digestion and absorption - Homo sapiens (human)	0.00466356	7	0.35912	1	Neutrophil
hsa04115	p53 signaling pathway - Homo sapiens (human)	0.00266489	4	0.365339	1	Neutrophil
hsa04012	ErbB signaling pathway - Homo sapiens (human)	0.00333111	5	0.376086	1	Neutrophil
hsa03320	PPAR signaling pathway - Homo sapiens (human)	0.00266489	4	0.383843	1	Neutrophil
hsa05133	Pertussis - Homo sapiens (human)	0.00266489	4	0.421347	1	Neutrophil
hsa04919	Thyroid hormone signaling pathway - Homo sapiens (human)	0.005996	9	0.425441	1	Neutrophil
hsa04640	Hematopoietic cell lineage - Homo sapiens (human)	0.00399734	6	0.4629	1	Neutrophil
hsa04659	Th17 cell differentiation - Homo sapiens (human)	0.00466356	7	0.470861	1	Neutrophil
hsa04071	Sphingolipid signaling pathway - Homo sapiens (human)	0.005996	9	0.481934	1	Neutrophil
hsa05416	Viral myocarditis - Homo sapiens (human)	0.00199867	3	0.496656	1	Neutrophil
hsa04371	Apelin signaling pathway - Homo sapiens (human)	0.00732845	11	0.506091	1	Neutrophil
hsa05206	MicroRNAs in cancer - Homo sapiens (human)	0.0379747	57	0.533137	1	Neutrophil
hsa04380	Osteoclast differentiation - Homo sapiens (human)	0.00732845	11	0.543591	1	Neutrophil
hsa05162	Measles - Homo sapiens (human)	0.00666223	10	0.556255	1	Neutrophil
hsa04152	AMPK signaling pathway - Homo sapiens (human)	0.00532978	8	0.565333	1	Neutrophil
hsa05412	Arrhythmogenic right ventricular cardiomyopathy - Homo sapiens (human)	0.00266489	4	0.571805	1	Neutrophil
hsa05226	Gastric cancer - Homo sapiens (human)	0.00799467	12	0.573675	1	Neutrophil
hsa04928	Parathyroid hormone synthesis, secretion and action - Homo sapiens (human)	0.00466356	7	0.582882	1	Neutrophil
hsa05165	Human papillomavirus infection - Homo sapiens (human)	0.0393071	59	0.615187	1	Neutrophil
hsa05212	Pancreatic cancer - Homo sapiens (human)	0.00199867	3	0.625147	1	Neutrophil
hsa04068	FoxO signaling pathway - Homo sapiens (human)	0.005996	9	0.62922	1	Neutrophil
hsa04662	B cell receptor signaling pathway - Homo sapiens (human)	0.00266489	4	0.659862	1	Neutrophil
hsa04660	T cell receptor signaling pathway - Homo sapiens (human)	0.00466356	7	0.702888	1	Neutrophil
hsa05215	Prostate cancer - Homo sapiens (human)	0.00333111	5	0.732494	1	Neutrophil
hsa04510	Focal adhesion - Homo sapiens (human)	0.0133245	20	0.736815	1	Neutrophil
hsa05211	Renal cell carcinoma - Homo sapiens (human)	0.00133245	2	0.744354	1	Neutrophil
hsa04620	Toll-like receptor signaling pathway - Homo sapiens (human)	0.00333111	5	0.775077	1	Neutrophil
hsa05150	Staphylococcus aureus infection - Homo sapiens (human)	0.00266489	4	0.780443	1	Neutrophil
hsa04350	TGF-beta signaling pathway - Homo sapiens (human)	0.00333111	5	0.788296	1	Neutrophil
hsa04514	Cell adhesion molecule (CAM) interaction - Homo sapiens (human)	0.00732845	11	0.826249	1	Neutrophil
hsa05202	Transcriptional misregulation in cancer - Homo sapiens (human)	0.011992	18	0.840001	1	Neutrophil
hsa04934	Cushing syndrome - Homo sapiens (human)	0.00666223	10	0.844765	1	Neutrophil
hsa04912	GnRH signaling pathway - Homo sapiens (human)	0.00199867	3	0.8494	1	Neutrophil
hsa04670	Leukocyte transendothelial migration - Homo sapiens (human)	0.00333111	5	0.857045	1	Neutrophil
hsa05418	Fluid shear stress and atherosclerosis - Homo sapiens (human)	0.00532978	8	0.859495	1	Neutrophil
hsa04612	Antigen processing and presentation - Homo sapiens (human)	0.00133245	2	0.880278	1	Neutrophil
hsa05415	Diabetic cardiomyopathy - Homo sapiens (human)	0.011992	18	0.88036	1	Neutrophil
hsa04931	Insulin resistance - Homo sapiens (human)	0.00266489	4	0.887568	1	Neutrophil
hsa05164	Influenza A - Homo sapiens (human)	0.00799467	12	0.89239	1	Neutrophil
hsa04066	HIF-1 signaling pathway - Homo sapiens (human)	0.00266489	4	0.895633	1	Neutrophil
hsa05231	Choline metabolism in cancer - Homo sapiens (human)	0.00199867	3	0.901903	1	Neutrophil
hsa04217	Necroptosis - Homo sapiens (human)	0.00732845	11	0.90306	1	Neutrophil
hsa05224	Breast cancer - Homo sapiens (human)	0.00532978	8	0.9106	1	Neutrophil
hsa04540	Gap junction - Homo sapiens (human)	0.00133245	2	0.929198	1	Neutrophil
hsa04211	Longevity regulating pathway - Homo sapiens (human)	0.00133245	2	0.934641	1	Neutrophil
hsa05414	Dilated cardiomyopathy - Homo sapiens (human)	0.00199867	3	0.93906	1	Neutrophil
hsa05135	Yersinia infection - Homo sapiens (human)	0.00399734	6	0.947598	1	Neutrophil
hsa04668	TNF signaling pathway - Homo sapiens (human)	0.00266489	4	0.949774	1	Neutrophil
hsa04072	Phospholipase D signaling pathway - Homo sapiens (human)	0.00466356	7	0.958354	1	Neutrophil
hsa04390	Hippo signaling pathway - Homo sapiens (human)	0.00532978	8	0.95894	1	Neutrophil
hsa04932	Non-alcoholic fatty liver disease - Homo sapiens (human)	0.00532978	8	0.95894	1	Neutrophil
hsa04022	cGMP-PKG signaling pathway - Homo sapiens (human)	0.005996	9	0.964854	1	Neutrophil
hsa04550	Signaling pathways regulating pluripotency of stem cells - Homo sapiens (human)	0.00399734	6	0.969916	1	Neutrophil
hsa04210	Apoptosis - Homo sapiens (human)	0.00333111	5	0.975691	1	Neutrophil
hsa05142	Chagas disease - Homo sapiens (human)	0.00133245	2	0.979358	1	Neutrophil
hsa04137	Mitophagy - animal - Homo sapiens (human)	0.00133245	2	0.983028	1	Neutrophil
hsa04062	Chemokine signaling pathway - Homo sapiens (human)	0.00799467	12	0.983124	1	Neutrophil
hsa05167	Kaposi sarcoma-associated herpesvirus infection - Homo sapiens (human)	0.00799467	12	0.987884	1	Neutrophil
hsa04270	Vascular smooth muscle contraction - Homo sapiens (human)	0.00266489	4	0.98838	1	Neutrophil
hsa04621	NOD-like receptor signaling pathway - Homo sapiens (human)	0.00666223	10	0.992194	1	Neutrophil
hsa04114	Oocyte meiosis - Homo sapiens (human)	0.00266489	4	0.992528	1	Neutrophil
hsa04910	Insulin signaling pathway - Homo sapiens (human)	0.00266489	4	0.992528	1	Neutrophil
hsa04150	mTOR signaling pathway - Homo sapiens (human)	0.00399734	6	0.993251	1	Neutrophil
hsa04613	Neutrophil extracellular trap formation - Homo sapiens (human)	0.00732845	11	0.993437	1	Neutrophil
hsa04722	Neurotrophin signaling pathway - Homo sapiens (human)	0.00133245	2	0.996656	1	Neutrophil
hsa05160	Hepatitis C - Homo sapiens (human)	0.00333111	5	0.997119	1	Neutrophil
hsa05322	Systemic lupus erythematosus - Homo sapiens (human)	0.00199867	3	0.998993	1	Neutrophil
hsa05417	Lipid and atherosclerosis - Homo sapiens (human)	0.00799467	12	0.999067	1	Neutrophil
hsa04218	Cellular senescence - Homo sapiens (human)	0.00266489	4	0.999315	1	Neutrophil
hsa04360	Axon guidance - Homo sapiens (human)	0.00466356	7	0.999324	1	Neutrophil
hsa04110	Cell cycle - Homo sapiens (human)	0.00266489	4	0.999404	1	Neutrophil
hsa05225	Hepatocellular carcinoma - Homo sapiens (human)	0.00333111	5	0.999564	1	Neutrophil
hsa04020	Calcium signaling pathway - Homo sapiens (human)	0.011992	18	0.99958	1	Neutrophil
hsa05152	Tuberculosis - Homo sapiens (human)	0.00399734	6	0.999682	1	Neutrophil
hsa05203	Viral carcinogenesis - Homo sapiens (human)	0.005996	9	0.999732	1	Neutrophil
hsa04015	Rap1 signaling pathway - Homo sapiens (human)	0.00666223	10	0.999742	1	Neutrophil
hsa04921	Oxytocin signaling pathway - Homo sapiens (human)	0.00199867	3	0.999783	1	Neutrophil
hsa05163	Human cytomegalovirus infection - Homo sapiens (human)	0.00799467	12	0.999824	1	Neutrophil
hsa05207	Chemical carcinogenesis - receptor activation - Homo sapiens (human)	0.00666223	10	0.999883	1	Neutrophil
hsa05130	Pathogenic Escherichia coli infection - Homo sapiens (human)	0.00466356	7	0.999943	1	Neutrophil
hsa04141	Protein processing in endoplasmic reticulum - Homo sapiens (human)	0.00266489	4	0.999954	1	Neutrophil
hsa04310	Wnt signaling pathway - Homo sapiens (human)	0.00266489	4	0.999972	1	Neutrophil
hsa04145	Phagosome - Homo sapiens (human)	0.00133245	2	0.999974	1	Neutrophil
hsa05169	Epstein-Barr virus infection - Homo sapiens (human)	0.00466356	7	0.999975	1	Neutrophil
hsa04140	Autophagy - animal - Homo sapiens (human)	0.00199867	3	0.999979	1	Neutrophil
hsa04530	Tight junction - Homo sapiens (human)	0.00199867	3	0.999982	1	Neutrophil
hsa05166	Human T-cell leukemia virus 1 infection - Homo sapiens (human)	0.005996	9	0.999989	1	Neutrophil
hsa04014	Ras signaling pathway - Homo sapiens (human)	0.00732845	11	0.999991	1	Neutrophil
hsa05171	Coronavirus disease - Homo sapiens (human)	0.00732845	11	0.999992	1	Neutrophil
hsa05161	Hepatitis B - Homo sapiens (human)	0.00133245	2	0.999993	1	Neutrophil
hsa05034	Alcoholism - Homo sapiens (human)	0.00266489	4	0.999997	1	Neutrophil
hsa05208	Chemical carcinogenesis - reactive oxygen species - Homo sapiens (human)	0.00399734	6	1	1	Neutrophil
hsa04010	MAPK signaling pathway - Homo sapiens (human)	0.011992	18	1	1	Neutrophil
hsa05170	Human immunodeficiency virus 1 infection - Homo sapiens (human)	0.00266489	4	1	1	Neutrophil
hsa04024	cAMP signaling pathway - Homo sapiens (human)	0.00333111	5	1	1	Neutrophil
hsa05132	Salmonella infection - Homo sapiens (human)	0.00466356	7	1	1	Neutrophil
hsa05020	Prion disease - Homo sapiens (human)	0.00732845	11	1	1	Neutrophil
hsa05131	Shigellosis - Homo sapiens (human)	0.00466356	7	1	1	Neutrophil
hsa04144	Endocytosis - Homo sapiens (human)	0.00399734	6	1	1	Neutrophil
hsa04714	Thermogenesis - Homo sapiens (human)	0.00199867	3	1	1	Neutrophil
hsa05012	Parkinson disease - Homo sapiens (human)	0.00333111	5	1	1	Neutrophil
hsa04151	PI3K-Akt signaling pathway - Homo sapiens (human)	0.0126582	19	1	1	Neutrophil
hsa05200	Pathways in cancer - Homo sapiens (human)	0.047968	72	1	1	Neutrophil
hsa04080	Neuroactive ligand-receptor interaction - Homo sapiens (human)	0.00333111	5	1	1	Neutrophil
hsa05010	Alzheimer disease - Homo sapiens (human)	0.00532978	8	1	1	Neutrophil
hsa05014	Amyotrophic lateral sclerosis - Homo sapiens (human)	0.00266489	4	1	1	Neutrophil
hsa05016	Huntington disease - Homo sapiens (human)	0.00199867	3	1	1	Neutrophil
hsa05022	Pathways of neurodegeneration - multiple diseases - Homo sapiens (human)	0.0113258	17	1	1	Neutrophil
